# Supplementary material for: catena-Poly[triethyl­ammonium [[triphenyl­tin(IV)]-μ-3,3′-dihydroxy-4,4′-methyl­ene­di-2-naphtho­ato]]
Source: Acta Crystallogr Sect E Struct Rep Online. 2010 Dec 24;67(Pt 1):m122. doi: 10.1107/S1600536810052402 (PMC3050292; doi:10.1107/S1600536810052402)
Supplement: Supplementary file 1 [file e-67-0m122-sup1.cif]

##############################################################################
###                                                                        ###
###        Electronic paper (Acta Crystallographica Section E)             ###
###                                                                        ###
##############################################################################
#                                                                            #
# This CIF contains the data in a paper accepted for publication in Acta     #
# Crystallographica Section E. It conforms to the requirements of Notes      #
# for Authors for Section E, and has been peer reviewed under the auspices   #
# of the IUCr Commission on Journals.                                        #
#                                                                            #
# Full details of the Crystallographic Information File format               #
# are given in the paper "The Crystallographic Information File (CIF):       #
# a New Standard Archive File for Crystallography" by S. R. Hall, F. H.      #
# Allen and I. D. Brown [Acta Cryst. (1991), A47, 655-685].                  #
#                                                                            #
# The current version of the core CIF dictionary is obtainable from          #
# ftp://ftp.iucr.org/pub/cif_core.dic. The current version number is 2.4.    #
#                                                                            #
# Software is freely available for graphical display of the structure(s) in  #
# this CIF.  For information consult the CIF home page http://www.iucr.org/  #
# cif/home.html                                                              #
#                                                                            #
# This file may be used for bona fide research purposes within the           #
# scientific community so long as proper attribution is given to the journal # 
# article from which it was obtained.                                        #
#                                                                            #
##############################################################################
                                             
data_I
_audit_creation_method     SHELXL-97
_chemical_name_systematic
;
<i>catena</i>-Poly[triethylammonium
[[triphenyltin(IV)]-\m-2,2'-dihydroxy-4,4'-methylenedi-2-naphthoato]]
;
_chemical_name_common     ?
_chemical_formula_moiety     'C47 H45 N O6 Sn'
_chemical_formula_sum     'C47 H45 N O6 Sn'
_chemical_formula_iupac     '(C6 H16 N) [Sn (C6 H5)3 (C23 H14 O6)]'
_chemical_formula_weight     838.53
_chemical_melting_point     458
_symmetry_cell_setting     monoclinic
_symmetry_space_group_name_H-M     'C c'
_symmetry_space_group_name_Hall     'C -2yc'
loop_
    _symmetry_equiv_pos_as_xyz
    'x, y, z'
    'x, -y, z+1/2'
    'x+1/2, y+1/2, z'
    'x+1/2, -y+1/2, z+1/2'
_cell_length_a     13.2590(14)
_cell_length_b     16.3231(16)
_cell_length_c     19.166(2)
_cell_angle_alpha     90.00
_cell_angle_beta     98.580(2)
_cell_angle_gamma     90.00
_cell_volume     4101.6(7)
_cell_formula_units_Z     4
_cell_measurement_reflns_used     2599
_cell_measurement_theta_min     2.371
_cell_measurement_theta_max     25.038
_cell_measurement_temperature     298(2)
_exptl_crystal_description     block
_exptl_crystal_colour     colourless
_exptl_crystal_size_max     0.24
_exptl_crystal_size_mid     0.14
_exptl_crystal_size_min     0.11
_exptl_crystal_density_diffrn     1.358
_exptl_crystal_density_meas     ?
_exptl_crystal_density_method     'not measured'
_exptl_crystal_F_000     1728
_exptl_absorpt_coefficient_mu     0.672
_exptl_absorpt_correction_type     multi-scan
_exptl_absorpt_process_details     '(SADABS; Siemens, 1996)'
_exptl_absorpt_correction_T_min     0.8553
_exptl_absorpt_correction_T_max     0.9297
_exptl_special_details     ?
_diffrn_ambient_temperature     298(2)
_diffrn_radiation_type     MoK\a
_diffrn_radiation_wavelength     0.71073
_diffrn_radiation_source     'fine-focus sealed tube'
_diffrn_radiation_monochromator     graphite
_diffrn_measurement_device_type     'Bruker SMART CCD 1000 area-detector'
_diffrn_measurement_method     '\f and \w'
_diffrn_detector_area_resol_mean     ?
_diffrn_reflns_number     10588
_diffrn_reflns_av_R_equivalents     0.1153
_diffrn_reflns_av_sigmaI/netI     0.1191
_diffrn_reflns_theta_min     1.99
_diffrn_reflns_theta_max     25.02
_diffrn_reflns_theta_full     25.02
_diffrn_measured_fraction_theta_max     0.999
_diffrn_measured_fraction_theta_full     0.999
_diffrn_reflns_limit_h_min     -15
_diffrn_reflns_limit_h_max     13
_diffrn_reflns_limit_k_min     -15
_diffrn_reflns_limit_k_max     19
_diffrn_reflns_limit_l_min     -22
_diffrn_reflns_limit_l_max     22
_diffrn_standards_number     ?
_diffrn_standards_interval_count     ?
_diffrn_standards_interval_time     ?
_diffrn_standards_decay_%     ?
_refine_special_details     ?
_reflns_number_total     6019
_reflns_number_gt     4406
_reflns_threshold_expression     I>2\s(I)
_refine_ls_structure_factor_coef     Fsqd
_refine_ls_matrix_type     full
_refine_ls_R_factor_all     0.0911
_refine_ls_R_factor_gt     0.0697
_refine_ls_wR_factor_gt     0.1682
_refine_ls_wR_factor_ref     0.1824
_refine_ls_goodness_of_fit_ref     0.975
_refine_ls_restrained_S_all     0.975
_refine_ls_number_reflns     6019
_refine_ls_number_parameters     499
_refine_ls_number_restraints     2
_refine_ls_number_constraints     0
_refine_ls_hydrogen_treatment     constr
_refine_ls_weighting_scheme     calc
_refine_ls_weighting_details
                 'calc w=1/[\s^2^(Fo^2^)+(0.1004P)^2^] where P=(Fo^2^+2Fc^2^)/3'
_atom_sites_solution_hydrogens     geom
_atom_sites_solution_primary     direct
_atom_sites_solution_secondary     difmap
_refine_ls_shift/su_max     0.001
_refine_ls_shift/su_mean     0.000
_refine_diff_density_max     1.533
_refine_diff_density_min     -0.838
_refine_ls_extinction_method     none
_refine_ls_extinction_coef     ?
_refine_ls_abs_structure_details     'Flack (1983), 2394 Friedel pairs'
_refine_ls_abs_structure_Flack     -0.04(4)
loop_
    _atom_type_symbol
    _atom_type_description
    _atom_type_scat_dispersion_real
    _atom_type_scat_dispersion_imag
    _atom_type_scat_source
    'C' 'C' 0.0033 0.0016
                         'International Tables Vol C Tables 4.2.6.8 and 6.1.1.4'
    'H' 'H' 0.0000 0.0000
                         'International Tables Vol C Tables 4.2.6.8 and 6.1.1.4'
    'O' 'O' 0.0106 0.0060
                         'International Tables Vol C Tables 4.2.6.8 and 6.1.1.4'
    'Sn' 'Sn' -0.6537 1.4246
                         'International Tables Vol C Tables 4.2.6.8 and 6.1.1.4'
    'N' 'N' 0.0061 0.0033
                         'International Tables Vol C Tables 4.2.6.8 and 6.1.1.4'
_computing_data_collection     'SMART (Siemens, 1996)'
_computing_cell_refinement     'SAINT (Siemens, 1996)'
_computing_data_reduction     'SAINT (Siemens, 1996)'
_computing_structure_solution     'SHELXS97 (Sheldrick, 2008)'
_computing_structure_refinement     'SHELXL97 (Sheldrick, 2008)'
_computing_molecular_graphics     'SHELXTL (Sheldrick, 2008)'
_computing_publication_material     'SHELXTL (Sheldrick, 2008)'
loop_
    _atom_site_type_symbol
    _atom_site_label
    _atom_site_fract_x
    _atom_site_fract_y
    _atom_site_fract_z
    _atom_site_U_iso_or_equiv
    _atom_site_adp_type
    _atom_site_calc_flag
    _atom_site_refinement_flags
    _atom_site_occupancy
    _atom_site_disorder_assembly
    _atom_site_disorder_group
    Sn Sn1 0.76424(5) 0.44960(4) 0.08738(4) 0.0419(2) Uani d . 1 . .
    N N1 0.5704(7) 0.6521(6) 0.2187(5) 0.059(2) Uani d . 1 . .
    H H1 0.5506 0.6055 0.1943 0.071 Uiso calc R 1 . .
    O O1 0.5920(9) 0.4307(6) 0.0488(6) 0.047(2) Uani d . 1 . .
    O O2 0.5631(6) 0.5121(5) 0.1380(4) 0.0522(18) Uani d . 1 . .
    O O3 0.4525(6) 0.4040(5) -0.0559(4) 0.055(2) Uani d . 1 . .
    H H3 0.5079 0.4003 -0.0305 0.082 Uiso calc R 1 . .
    O O4 0.9306(9) 0.4593(6) 0.1263(6) 0.053(3) Uani d . 1 . .
    O O5 0.9078(7) 0.5519(5) 0.2087(5) 0.062(2) Uani d . 1 . .
    O O6 1.0543(6) 0.5914(5) 0.3030(4) 0.057(2) Uani d . 1 . .
    H H6 0.9977 0.5932 0.2790 0.086 Uiso calc R 1 . .
    C C1 0.5324(9) 0.4761(7) 0.0813(6) 0.046(3) Uani d . 1 . .
    C C2 0.3574(9) 0.5325(6) 0.0775(6) 0.046(3) Uani d . 1 . .
    H H2 0.3789 0.5536 0.1223 0.055 Uiso calc R 1 . .
    C C3 0.4245(8) 0.4854(7) 0.0451(6) 0.046(3) Uani d . 1 . .
    C C4 0.3884(14) 0.4520(7) -0.0235(9) 0.044(4) Uani d . 1 . .
    C C5 0.2893(10) 0.4648(8) -0.0581(7) 0.043(3) Uani d . 1 . .
    C C6 0.2219(8) 0.5155(7) -0.0229(6) 0.045(2) Uani d . 1 . .
    C C7 0.2572(8) 0.5490(6) 0.0438(6) 0.043(2) Uani d . 1 . .
    C C8 0.1909(9) 0.6002(7) 0.0782(6) 0.054(3) Uani d . 1 . .
    H H8 0.2134 0.6211 0.1230 0.065 Uiso calc R 1 . .
    C C9 0.0950(9) 0.6178(8) 0.0452(6) 0.056(3) Uani d . 1 . .
    H H9 0.0535 0.6536 0.0658 0.067 Uiso calc R 1 . .
    C C10 0.0601(9) 0.5819(8) -0.0195(7) 0.058(3) Uani d . 1 . .
    H H10 -0.0069 0.5915 -0.0402 0.069 Uiso calc R 1 . .
    C C11 0.1191(9) 0.5338(7) -0.0532(6) 0.051(3) Uani d . 1 . .
    H H11 0.0927 0.5120 -0.0969 0.061 Uiso calc R 1 . .
    C C12 0.9632(9) 0.5017(8) 0.1802(6) 0.051(3) Uani d . 1 . .
    C C13 1.1374(14) 0.4399(9) 0.1843(10) 0.047(4) Uani d . 1 . .
    H H13 1.1113 0.4120 0.1433 0.056 Uiso calc R 1 . .
    C C14 1.0735(8) 0.4935(7) 0.2120(6) 0.045(2) Uani d . 1 . .
    C C15 1.1138(8) 0.5372(6) 0.2741(5) 0.041(2) Uani d . 1 . .
    C C16 1.2141(8) 0.5256(6) 0.3074(6) 0.043(2) Uani d . 1 . .
    C C17 1.2795(9) 0.4682(7) 0.2773(7) 0.043(3) Uani d . 1 . .
    C C18 1.2383(10) 0.4244(8) 0.2135(7) 0.048(3) Uani d . 1 . .
    C C19 1.3028(8) 0.3696(7) 0.1845(6) 0.053(3) Uani d . 1 . .
    H H19 1.2765 0.3398 0.1445 0.063 Uiso calc R 1 . .
    C C20 1.4025(9) 0.3586(8) 0.2130(6) 0.058(3) Uani d . 1 . .
    H H20 1.4439 0.3232 0.1920 0.069 Uiso calc R 1 . .
    C C21 1.4406(10) 0.4009(7) 0.2732(7) 0.058(3) Uani d . 1 . .
    H H21 1.5079 0.3922 0.2935 0.070 Uiso calc R 1 . .
    C C22 1.3820(9) 0.4556(7) 0.3046(6) 0.049(3) Uani d . 1 . .
    H H22 1.4111 0.4845 0.3444 0.058 Uiso calc R 1 . .
    C C23 0.2537(9) 0.4235(8) -0.1279(6) 0.045(3) Uani d . 1 . .
    H H23A 0.2001 0.3855 -0.1205 0.055 Uiso calc R 1 . .
    H H23B 0.3102 0.3910 -0.1394 0.055 Uiso calc R 1 . .
    C C24 0.7979(12) 0.3698(9) 0.0041(8) 0.046(3) Uani d . 1 . .
    C C25 0.7434(11) 0.2978(8) -0.0158(6) 0.062(3) Uani d . 1 . .
    H H25 0.6855 0.2851 0.0041 0.075 Uiso calc R 1 . .
    C C26 0.7759(12) 0.2445(8) -0.0659(7) 0.068(4) Uani d . 1 . .
    H H26 0.7404 0.1961 -0.0778 0.082 Uiso calc R 1 . .
    C C27 0.8593(13) 0.2632(10) -0.0969(9) 0.070(4) Uani d . 1 . .
    H H27 0.8778 0.2291 -0.1317 0.084 Uiso calc R 1 . .
    C C28 0.9164(11) 0.3327(9) -0.0770(6) 0.068(4) Uani d . 1 . .
    H H28 0.9743 0.3443 -0.0973 0.082 Uiso calc R 1 . .
    C C29 0.8866(9) 0.3854(8) -0.0263(6) 0.059(3) Uani d . 1 . .
    H H29 0.9259 0.4314 -0.0124 0.071 Uiso calc R 1 . .
    C C30 0.7482(9) 0.5751(7) 0.0484(6) 0.049(3) Uani d . 1 . .
    C C31 0.6617(11) 0.5948(9) -0.0028(7) 0.069(4) Uani d . 1 . .
    H H31 0.6134 0.5553 -0.0190 0.082 Uiso calc R 1 . .
    C C32 0.6520(12) 0.6747(9) -0.0276(7) 0.078(4) Uani d . 1 . .
    H H32 0.5945 0.6888 -0.0593 0.093 Uiso calc R 1 . .
    C C33 0.7264(12) 0.7352(9) -0.0065(7) 0.075(4) Uani d . 1 . .
    H H33 0.7178 0.7888 -0.0226 0.090 Uiso calc R 1 . .
    C C34 0.8115(12) 0.7121(8) 0.0385(7) 0.072(4) Uani d . 1 . .
    H H34 0.8659 0.7483 0.0491 0.086 Uiso calc R 1 . .
    C C35 0.8164(11) 0.6348(8) 0.0680(6) 0.069(4) Uani d . 1 . .
    H H35 0.8701 0.6233 0.1037 0.083 Uiso calc R 1 . .
    C C36 0.7411(13) 0.3798(10) 0.1791(8) 0.054(4) Uani d . 1 . .
    C C37 0.7771(11) 0.4021(10) 0.2489(6) 0.071(4) Uani d . 1 . .
    H H37 0.8141 0.4503 0.2579 0.086 Uiso calc R 1 . .
    C C38 0.7585(12) 0.3532(10) 0.3055(7) 0.079(4) Uani d . 1 . .
    H H38 0.7840 0.3682 0.3516 0.095 Uiso calc R 1 . .
    C C39 0.7018(14) 0.2820(11) 0.2924(9) 0.074(5) Uani d . 1 . .
    H H39 0.6892 0.2494 0.3299 0.088 Uiso calc R 1 . .
    C C40 0.6642(13) 0.2591(9) 0.2248(8) 0.078(4) Uani d . 1 . .
    H H40 0.6236 0.2126 0.2163 0.094 Uiso calc R 1 . .
    C C41 0.6876(11) 0.3068(9) 0.1687(6) 0.066(3) Uani d . 1 . .
    H H41 0.6665 0.2889 0.1228 0.079 Uiso calc R 1 . .
    C C42 0.5879(11) 0.7165(9) 0.1637(7) 0.072(4) Uani d . 1 . .
    H H42A 0.6405 0.6972 0.1376 0.086 Uiso calc R 1 . .
    H H42B 0.6122 0.7666 0.1877 0.086 Uiso calc R 1 . .
    C C43 0.4911(13) 0.7356(10) 0.1115(8) 0.091(5) Uani d . 1 . .
    H H43A 0.4565 0.6854 0.0968 0.136 Uiso calc R 1 . .
    H H43B 0.5094 0.7634 0.0711 0.136 Uiso calc R 1 . .
    H H43C 0.4467 0.7699 0.1340 0.136 Uiso calc R 1 . .
    C C44 0.4862(11) 0.6733(9) 0.2603(7) 0.073(4) Uani d . 1 . .
    H H44A 0.4241 0.6826 0.2276 0.088 Uiso calc R 1 . .
    H H44B 0.4745 0.6266 0.2894 0.088 Uiso calc R 1 . .
    C C45 0.5061(15) 0.7465(11) 0.3066(8) 0.104(6) Uani d . 1 . .
    H H45A 0.5742 0.7437 0.3319 0.156 Uiso calc R 1 . .
    H H45B 0.4583 0.7477 0.3395 0.156 Uiso calc R 1 . .
    H H45C 0.4987 0.7952 0.2782 0.156 Uiso calc R 1 . .
    C C46 0.6704(11) 0.6326(9) 0.2641(7) 0.073(4) Uani d . 1 . .
    H H46A 0.7178 0.6124 0.2342 0.087 Uiso calc R 1 . .
    H H46B 0.6985 0.6828 0.2862 0.087 Uiso calc R 1 . .
    C C47 0.6621(14) 0.5712(10) 0.3200(8) 0.091(5) Uani d . 1 . .
    H H47A 0.6168 0.5912 0.3508 0.137 Uiso calc R 1 . .
    H H47B 0.7283 0.5617 0.3467 0.137 Uiso calc R 1 . .
    H H47C 0.6359 0.5208 0.2987 0.137 Uiso calc R 1 . .
loop_
    _atom_site_aniso_label
    _atom_site_aniso_U_11
    _atom_site_aniso_U_22
    _atom_site_aniso_U_33
    _atom_site_aniso_U_12
    _atom_site_aniso_U_13
    _atom_site_aniso_U_23
    Sn1 0.0373(3) 0.0414(3) 0.0450(3) 0.0002(5) -0.0006(2) -0.0007(5)
    N1 0.062(6) 0.053(6) 0.061(6) 0.003(5) 0.003(5) -0.009(5)
    O1 0.041(6) 0.043(5) 0.057(6) 0.004(4) 0.005(4) 0.001(4)
    O2 0.048(4) 0.055(5) 0.050(4) 0.006(4) -0.004(3) -0.006(4)
    O3 0.039(4) 0.058(5) 0.064(5) 0.012(4) -0.004(3) -0.011(4)
    O4 0.042(6) 0.063(6) 0.050(6) -0.003(5) -0.005(4) -0.008(5)
    O5 0.043(5) 0.072(6) 0.067(5) 0.008(4) -0.006(4) -0.010(5)
    O6 0.048(5) 0.061(5) 0.059(5) 0.015(4) -0.003(4) -0.008(4)
    C1 0.046(7) 0.044(6) 0.047(6) 0.001(5) 0.004(5) 0.007(5)
    C2 0.044(7) 0.045(6) 0.049(6) -0.004(5) 0.008(5) -0.004(5)
    C3 0.037(6) 0.046(6) 0.053(6) -0.003(5) 0.003(5) 0.004(5)
    C4 0.038(9) 0.039(8) 0.052(8) 0.007(5) 0.003(6) 0.000(5)
    C5 0.038(7) 0.041(7) 0.051(7) -0.004(5) 0.007(6) 0.001(6)
    C6 0.037(6) 0.042(6) 0.056(6) 0.004(5) 0.008(5) 0.002(5)
    C7 0.035(6) 0.039(6) 0.054(6) -0.001(5) 0.006(4) -0.001(5)
    C8 0.052(7) 0.048(7) 0.063(7) -0.003(6) 0.006(6) -0.006(6)
    C9 0.037(6) 0.056(7) 0.076(8) 0.003(5) 0.012(6) 0.001(6)
    C10 0.039(7) 0.060(7) 0.073(8) 0.001(6) 0.005(6) 0.007(6)
    C11 0.039(7) 0.051(7) 0.061(7) 0.004(5) 0.002(5) 0.003(5)
    C12 0.046(7) 0.056(8) 0.050(6) 0.004(6) 0.001(5) 0.006(6)
    C13 0.036(9) 0.049(8) 0.054(9) -0.001(6) 0.004(6) -0.004(6)
    C14 0.038(6) 0.041(6) 0.053(6) -0.002(5) 0.002(5) 0.000(5)
    C15 0.039(6) 0.039(6) 0.043(5) 0.002(5) -0.002(4) 0.001(4)
    C16 0.037(6) 0.038(6) 0.053(6) -0.002(5) 0.000(5) 0.002(5)
    C17 0.038(7) 0.043(7) 0.048(7) 0.000(5) 0.007(5) 0.010(6)
    C18 0.046(7) 0.043(7) 0.054(7) -0.005(6) 0.007(5) 0.005(6)
    C19 0.044(7) 0.051(7) 0.064(7) -0.001(6) 0.012(5) -0.001(6)
    C20 0.047(7) 0.057(7) 0.071(7) 0.007(6) 0.013(6) -0.003(6)
    C21 0.043(7) 0.056(7) 0.076(8) 0.006(6) 0.008(6) 0.006(7)
    C22 0.038(6) 0.051(7) 0.055(6) -0.001(5) 0.000(5) 0.005(5)
    C23 0.043(7) 0.043(6) 0.047(6) 0.003(5) 0.000(5) -0.004(5)
    C24 0.049(9) 0.042(7) 0.047(7) -0.006(6) 0.009(6) 0.002(6)
    C25 0.069(9) 0.056(8) 0.064(7) 0.005(7) 0.017(6) -0.003(6)
    C26 0.090(11) 0.049(7) 0.063(7) -0.002(7) 0.001(7) -0.009(6)
    C27 0.082(12) 0.066(10) 0.060(9) 0.019(8) 0.008(8) -0.011(8)
    C28 0.064(8) 0.079(10) 0.064(8) 0.010(7) 0.020(6) -0.002(7)
    C29 0.054(8) 0.065(8) 0.059(7) -0.001(6) 0.012(6) -0.002(6)
    C30 0.052(7) 0.040(6) 0.054(6) 0.002(5) 0.008(5) 0.003(5)
    C31 0.075(10) 0.062(9) 0.066(8) 0.010(8) 0.002(7) 0.019(7)
    C32 0.088(11) 0.067(9) 0.077(9) 0.003(8) 0.010(7) 0.028(7)
    C33 0.093(11) 0.052(8) 0.081(9) 0.002(8) 0.019(8) 0.013(7)
    C34 0.089(11) 0.049(8) 0.079(9) -0.006(7) 0.015(8) 0.003(7)
    C35 0.084(9) 0.050(7) 0.063(8) -0.005(7) -0.022(6) 0.009(6)
    C36 0.053(9) 0.055(9) 0.055(9) 0.014(7) 0.010(7) 0.004(7)
    C37 0.072(9) 0.078(10) 0.062(8) -0.002(7) 0.006(7) 0.014(7)
    C38 0.086(11) 0.092(12) 0.059(8) 0.011(10) 0.008(7) 0.018(8)
    C39 0.091(12) 0.069(11) 0.066(9) 0.021(9) 0.029(9) 0.025(8)
    C40 0.100(13) 0.058(9) 0.082(10) 0.008(8) 0.033(9) 0.008(8)
    C41 0.084(10) 0.063(9) 0.053(7) -0.001(7) 0.016(6) 0.008(6)
    C42 0.073(10) 0.063(9) 0.077(8) -0.001(7) 0.002(7) 0.005(7)
    C43 0.100(12) 0.071(10) 0.098(11) -0.005(9) 0.002(9) 0.004(8)
    C44 0.068(9) 0.075(9) 0.076(8) 0.009(7) 0.010(7) -0.004(7)
    C45 0.109(14) 0.098(13) 0.107(12) 0.022(11) 0.026(12) -0.022(12)
    C46 0.067(9) 0.062(9) 0.085(9) 0.006(7) -0.003(7) -0.012(8)
    C47 0.092(12) 0.092(12) 0.078(10) 0.017(9) -0.024(8) -0.001(9)
_geom_special_details     ?
loop_
    _geom_bond_atom_site_label_1
    _geom_bond_atom_site_label_2
    _geom_bond_site_symmetry_2
    _geom_bond_distance
    _geom_bond_publ_flag
    Sn1 C36 . 2.154(15) y
    Sn1 C24 . 2.157(14) y
    Sn1 C30 . 2.180(11) y
    Sn1 O4 . 2.227(12) y
    Sn1 O1 . 2.314(12) y
    N1 C44 . 1.507(16) ?
    N1 C46 . 1.507(16) ?
    N1 C42 . 1.531(16) ?
    N1 H1 . 0.9100 ?
    O1 C1 . 1.307(15) ?
    O2 C1 . 1.248(13) ?
    O3 C4 . 1.371(17) ?
    O3 H3 . 0.8200 ?
    O4 C12 . 1.263(15) ?
    O5 C12 . 1.276(14) ?
    O6 C15 . 1.358(12) ?
    O6 H6 . 0.8200 ?
    C1 C3 . 1.502(15) ?
    C2 C3 . 1.390(15) ?
    C2 C7 . 1.413(15) ?
    C2 H2 . 0.9300 ?
    C3 C4 . 1.44(2) ?
    C4 C5 . 1.40(2) ?
    C5 C6 . 1.456(16) ?
    C5 C23 . 1.509(16) ?
    C6 C7 . 1.406(15) ?
    C6 C11 . 1.431(15) ?
    C7 C8 . 1.442(16) ?
    C8 C9 . 1.363(16) ?
    C8 H8 . 0.9300 ?
    C9 C10 . 1.386(17) ?
    C9 H9 . 0.9300 ?
    C10 C11 . 1.340(17) ?
    C10 H10 . 0.9300 ?
    C11 H11 . 0.9300 ?
    C12 C14 . 1.505(16) ?
    C13 C14 . 1.379(19) ?
    C13 C18 . 1.39(2) ?
    C13 H13 . 0.9300 ?
    C14 C15 . 1.420(14) ?
    C15 C16 . 1.400(15) ?
    C16 C17 . 1.453(15) ?
    C16 C23 2_665 1.520(15) ?
    C17 C22 . 1.397(16) ?
    C17 C18 . 1.450(17) ?
    C18 C19 . 1.408(17) ?
    C19 C20 . 1.364(16) ?
    C19 H19 . 0.9300 ?
    C20 C21 . 1.375(16) ?
    C20 H20 . 0.9300 ?
    C21 C22 . 1.379(16) ?
    C21 H21 . 0.9300 ?
    C22 H22 . 0.9300 ?
    C23 C16 2_464 1.520(15) ?
    C23 H23A . 0.9700 ?
    C23 H23B . 0.9700 ?
    C24 C25 . 1.403(19) ?
    C24 C29 . 1.412(19) ?
    C25 C26 . 1.410(17) ?
    C25 H25 . 0.9300 ?
    C26 C27 . 1.37(2) ?
    C26 H26 . 0.9300 ?
    C27 C28 . 1.39(2) ?
    C27 H27 . 0.9300 ?
    C28 C29 . 1.398(17) ?
    C28 H28 . 0.9300 ?
    C29 H29 . 0.9300 ?
    C30 C35 . 1.344(17) ?
    C30 C31 . 1.429(17) ?
    C31 C32 . 1.387(19) ?
    C31 H31 . 0.9300 ?
    C32 C33 . 1.41(2) ?
    C32 H32 . 0.9300 ?
    C33 C34 . 1.37(2) ?
    C33 H33 . 0.9300 ?
    C34 C35 . 1.382(18) ?
    C34 H34 . 0.9300 ?
    C35 H35 . 0.9300 ?
    C36 C41 . 1.38(2) ?
    C36 C37 . 1.401(19) ?
    C37 C38 . 1.398(18) ?
    C37 H37 . 0.9300 ?
    C38 C39 . 1.39(2) ?
    C38 H38 . 0.9300 ?
    C39 C40 . 1.37(2) ?
    C39 H39 . 0.9300 ?
    C40 C41 . 1.399(18) ?
    C40 H40 . 0.9300 ?
    C41 H41 . 0.9300 ?
    C42 C43 . 1.537(19) ?
    C42 H42A . 0.9700 ?
    C42 H42B . 0.9700 ?
    C43 H43A . 0.9600 ?
    C43 H43B . 0.9600 ?
    C43 H43C . 0.9600 ?
    C44 C45 . 1.49(2) ?
    C44 H44A . 0.9700 ?
    C44 H44B . 0.9700 ?
    C45 H45A . 0.9600 ?
    C45 H45B . 0.9600 ?
    C45 H45C . 0.9600 ?
    C46 C47 . 1.48(2) ?
    C46 H46A . 0.9700 ?
    C46 H46B . 0.9700 ?
    C47 H47A . 0.9600 ?
    C47 H47B . 0.9600 ?
    C47 H47C . 0.9600 ?
loop_
    _geom_angle_atom_site_label_1
    _geom_angle_atom_site_label_2
    _geom_angle_atom_site_label_3
    _geom_angle_site_symmetry_1
    _geom_angle_site_symmetry_3
    _geom_angle
    _geom_angle_publ_flag
    C36 Sn1 C24 . . 110.7(4) y
    C36 Sn1 C30 . . 139.3(5) y
    C24 Sn1 C30 . . 109.5(5) y
    C36 Sn1 O4 . . 91.1(5) y
    C24 Sn1 O4 . . 89.3(5) y
    C30 Sn1 O4 . . 95.1(4) y
    C36 Sn1 O1 . . 86.3(5) y
    C24 Sn1 O1 . . 89.2(5) y
    C30 Sn1 O1 . . 88.6(4) y
    O4 Sn1 O1 . . 176.3(4) y
    C44 N1 C46 . . 113.6(10) ?
    C44 N1 C42 . . 114.0(10) ?
    C46 N1 C42 . . 109.4(10) ?
    C44 N1 H1 . . 106.4 ?
    C46 N1 H1 . . 106.4 ?
    C42 N1 H1 . . 106.4 ?
    C1 O1 Sn1 . . 114.2(8) ?
    C4 O3 H3 . . 109.5 ?
    C12 O4 Sn1 . . 120.9(9) ?
    C15 O6 H6 . . 109.5 ?
    O2 C1 O1 . . 122.6(11) ?
    O2 C1 C3 . . 121.3(10) ?
    O1 C1 C3 . . 116.0(10) ?
    C3 C2 C7 . . 121.4(10) ?
    C3 C2 H2 . . 119.3 ?
    C7 C2 H2 . . 119.3 ?
    C2 C3 C4 . . 118.1(11) ?
    C2 C3 C1 . . 118.5(10) ?
    C4 C3 C1 . . 123.3(11) ?
    O3 C4 C5 . . 118.3(14) ?
    O3 C4 C3 . . 119.1(15) ?
    C5 C4 C3 . . 122.6(13) ?
    C4 C5 C6 . . 117.7(12) ?
    C4 C5 C23 . . 120.1(11) ?
    C6 C5 C23 . . 122.1(12) ?
    C7 C6 C11 . . 117.1(10) ?
    C7 C6 C5 . . 119.9(10) ?
    C11 C6 C5 . . 123.0(10) ?
    C6 C7 C2 . . 120.3(9) ?
    C6 C7 C8 . . 119.8(10) ?
    C2 C7 C8 . . 119.8(10) ?
    C9 C8 C7 . . 120.0(11) ?
    C9 C8 H8 . . 120.0 ?
    C7 C8 H8 . . 120.0 ?
    C8 C9 C10 . . 119.3(11) ?
    C8 C9 H9 . . 120.3 ?
    C10 C9 H9 . . 120.3 ?
    C11 C10 C9 . . 122.5(12) ?
    C11 C10 H10 . . 118.8 ?
    C9 C10 H10 . . 118.8 ?
    C10 C11 C6 . . 121.0(11) ?
    C10 C11 H11 . . 119.5 ?
    C6 C11 H11 . . 119.5 ?
    O4 C12 O5 . . 123.6(11) ?
    O4 C12 C14 . . 118.4(11) ?
    O5 C12 C14 . . 118.0(10) ?
    C14 C13 C18 . . 124.6(15) ?
    C14 C13 H13 . . 117.7 ?
    C18 C13 H13 . . 117.7 ?
    C13 C14 C15 . . 117.7(12) ?
    C13 C14 C12 . . 121.1(12) ?
    C15 C14 C12 . . 121.1(10) ?
    O6 C15 C16 . . 118.2(9) ?
    O6 C15 C14 . . 120.0(9) ?
    C16 C15 C14 . . 121.8(9) ?
    C15 C16 C17 . . 119.2(10) ?
    C15 C16 C23 . 2_665 119.2(9) ?
    C17 C16 C23 . 2_665 121.5(10) ?
    C22 C17 C18 . . 117.8(10) ?
    C22 C17 C16 . . 123.4(11) ?
    C18 C17 C16 . . 118.7(11) ?
    C13 C18 C19 . . 124.0(13) ?
    C13 C18 C17 . . 117.8(13) ?
    C19 C18 C17 . . 118.2(11) ?
    C20 C19 C18 . . 122.3(11) ?
    C20 C19 H19 . . 118.9 ?
    C18 C19 H19 . . 118.9 ?
    C19 C20 C21 . . 118.9(11) ?
    C19 C20 H20 . . 120.6 ?
    C21 C20 H20 . . 120.6 ?
    C20 C21 C22 . . 122.1(11) ?
    C20 C21 H21 . . 119.0 ?
    C22 C21 H21 . . 119.0 ?
    C21 C22 C17 . . 120.8(11) ?
    C21 C22 H22 . . 119.6 ?
    C17 C22 H22 . . 119.6 ?
    C5 C23 C16 . 2_464 120.3(11) ?
    C5 C23 H23A . . 107.3 ?
    C16 C23 H23A 2_464 . 107.3 ?
    C5 C23 H23B . . 107.3 ?
    C16 C23 H23B 2_464 . 107.3 ?
    H23A C23 H23B . . 106.9 ?
    C25 C24 C29 . . 117.8(13) ?
    C25 C24 Sn1 . . 123.5(10) ?
    C29 C24 Sn1 . . 118.3(10) ?
    C24 C25 C26 . . 120.3(13) ?
    C24 C25 H25 . . 119.8 ?
    C26 C25 H25 . . 119.8 ?
    C27 C26 C25 . . 120.6(14) ?
    C27 C26 H26 . . 119.7 ?
    C25 C26 H26 . . 119.7 ?
    C26 C27 C28 . . 120.5(14) ?
    C26 C27 H27 . . 119.7 ?
    C28 C27 H27 . . 119.7 ?
    C27 C28 C29 . . 119.7(13) ?
    C27 C28 H28 . . 120.2 ?
    C29 C28 H28 . . 120.2 ?
    C28 C29 C24 . . 121.0(13) ?
    C28 C29 H29 . . 119.5 ?
    C24 C29 H29 . . 119.5 ?
    C35 C30 C31 . . 117.8(11) ?
    C35 C30 Sn1 . . 123.9(9) ?
    C31 C30 Sn1 . . 118.3(9) ?
    C32 C31 C30 . . 118.1(15) ?
    C32 C31 H31 . . 121.0 ?
    C30 C31 H31 . . 121.0 ?
    C31 C32 C33 . . 122.3(14) ?
    C31 C32 H32 . . 118.9 ?
    C33 C32 H32 . . 118.9 ?
    C34 C33 C32 . . 117.6(13) ?
    C34 C33 H33 . . 121.2 ?
    C32 C33 H33 . . 121.2 ?
    C33 C34 C35 . . 119.6(14) ?
    C33 C34 H34 . . 120.2 ?
    C35 C34 H34 . . 120.2 ?
    C30 C35 C34 . . 124.0(13) ?
    C30 C35 H35 . . 118.0 ?
    C34 C35 H35 . . 118.0 ?
    C41 C36 C37 . . 117.0(14) ?
    C41 C36 Sn1 . . 118.1(11) ?
    C37 C36 Sn1 . . 124.9(12) ?
    C38 C37 C36 . . 121.3(15) ?
    C38 C37 H37 . . 119.4 ?
    C36 C37 H37 . . 119.4 ?
    C39 C38 C37 . . 119.4(14) ?
    C39 C38 H38 . . 120.3 ?
    C37 C38 H38 . . 120.3 ?
    C40 C39 C38 . . 120.7(14) ?
    C40 C39 H39 . . 119.6 ?
    C38 C39 H39 . . 119.6 ?
    C39 C40 C41 . . 118.9(15) ?
    C39 C40 H40 . . 120.5 ?
    C41 C40 H40 . . 120.5 ?
    C36 C41 C40 . . 122.5(14) ?
    C36 C41 H41 . . 118.8 ?
    C40 C41 H41 . . 118.8 ?
    N1 C42 C43 . . 113.0(11) ?
    N1 C42 H42A . . 109.0 ?
    C43 C42 H42A . . 109.0 ?
    N1 C42 H42B . . 109.0 ?
    C43 C42 H42B . . 109.0 ?
    H42A C42 H42B . . 107.8 ?
    C42 C43 H43A . . 109.5 ?
    C42 C43 H43B . . 109.5 ?
    H43A C43 H43B . . 109.5 ?
    C42 C43 H43C . . 109.5 ?
    H43A C43 H43C . . 109.5 ?
    H43B C43 H43C . . 109.5 ?
    C45 C44 N1 . . 114.9(12) ?
    C45 C44 H44A . . 108.5 ?
    N1 C44 H44A . . 108.5 ?
    C45 C44 H44B . . 108.5 ?
    N1 C44 H44B . . 108.5 ?
    H44A C44 H44B . . 107.5 ?
    C44 C45 H45A . . 109.5 ?
    C44 C45 H45B . . 109.5 ?
    H45A C45 H45B . . 109.5 ?
    C44 C45 H45C . . 109.5 ?
    H45A C45 H45C . . 109.5 ?
    H45B C45 H45C . . 109.5 ?
    C47 C46 N1 . . 114.0(12) ?
    C47 C46 H46A . . 108.8 ?
    N1 C46 H46A . . 108.8 ?
    C47 C46 H46B . . 108.8 ?
    N1 C46 H46B . . 108.8 ?
    H46A C46 H46B . . 107.6 ?
    C46 C47 H47A . . 109.5 ?
    C46 C47 H47B . . 109.5 ?
    H47A C47 H47B . . 109.5 ?
    C46 C47 H47C . . 109.5 ?
    H47A C47 H47C . . 109.5 ?
    H47B C47 H47C . . 109.5 ?
data_global
_journal_date_recd_electronic     2010-11-09
_journal_date_accepted     2010-12-14
_journal_name_full     'Acta Crystallographica, Section E'
_journal_year     2011
_journal_volume     67
_journal_issue      1
_journal_page_first     m122
_journal_page_last     m122
_journal_paper_category     QM
_journal_coeditor_code     BH2324
_publ_contact_author_name     'Dr. Lijun Liu'
_publ_contact_author_address
;
  College of Chemistry and Chemical Engineering
  Liaocheng University
  Shandong 252059
  P.R.China
;
_publ_contact_author_email     gongshw@lcu.edu.cn
_publ_contact_author_fax     '86 538 6715521'
_publ_contact_author_phone     '86 635 8230660'
_publ_section_title
;
<i>catena</i>-Poly[triethylammonium
[[triphenyltin(IV)]-\m-2,2'-dihydroxy-4,4'-methylenedi-2-naphthoato]]
;
loop_
    _publ_author_name
    _publ_author_address
    "Liu, Lijun"
;
College of Chemistry and Chemical Engineering
Liaocheng University
Shandong 252059
People's Republic of China
;
    "Gong, Shuwen"
;
Department of Chemistry
Liaocheng University
Liaocheng 252059
People's Republic of China
;
