# Supplementary material for: catena-Poly[triethyl­ammonium [[triphenyl­tin(IV)]-μ-3,3′-dihydroxy-4,4′-methyl­ene­di-2-naphtho­ato]]
Source: Acta Crystallogr Sect E Struct Rep Online. 2010 Dec 24;67(Pt 1):m122. doi: 10.1107/S1600536810052402 (PMC3050292; doi:10.1107/S1600536810052402)
Supplement: Supplementary file 2 [file e-67-0m122-Isup2.hkl]

# 
# h,k,l, Fc-squared, Fo-squared, sigma(Fo-squared) and status flag 
# 
data_I
_shelx_title ' 090326f                in Cc' 
_shelx_refln_list_code          4 
_shelx_F_calc_maximum      389.65 
_exptl_crystal_F_000      1728.00 
_reflns_d_resolution_high  0.8403 
 
loop_ 
 _symmetry_equiv_pos_as_xyz 
 'x, y, z' 
 'x, -y, z+1/2' 
 'x+1/2, y+1/2, z' 
 'x+1/2, -y+1/2, z+1/2' 
 
_cell_length_a    13.2590 
_cell_length_b    16.3231 
_cell_length_c    19.1659 
_cell_angle_alpha  90.000 
_cell_angle_beta   98.580 
_cell_angle_gamma  90.000 
 
_shelx_F_squared_multiplier     1.000 
 
loop_ 
 _refln_index_h 
 _refln_index_k 
 _refln_index_l 
 _refln_F_squared_calc 
 _refln_F_squared_meas 
 _refln_F_squared_sigma 
 _refln_observed_status 
   0   0 -22     2376.95     2907.24    531.12 o 
   2   0 -22      547.37      235.31    229.54 o 
   4   0 -22     1003.59      741.46    314.06 o 
   6   0 -22     1708.78      910.49    288.13 o 
  -1   1 -22      661.37      763.26    235.73 o 
   1   1 -22      507.90      597.19    238.39 o 
   3   1 -22      753.16      540.80    200.59 o 
   5   1 -22      648.72      348.22    165.92 o 
   0   2 -22     1156.09     1197.72    261.47 o 
   2   2 -22      171.61      250.19    201.70 o 
   4   2 -22      497.58      279.45    179.60 o 
   6   2 -22      943.28      470.38    166.69 o 
  -1   3 -22      417.73      605.07    289.09 o 
   1   3 -22       89.08      -42.84    291.49 o 
   3   3 -22      113.13       61.47    151.76 o 
   5   3 -22      267.48       86.78    122.24 o 
   0   4 -22      181.28      248.30    183.51 o 
   2   4 -22       81.18       10.30    155.16 o 
   4   4 -22       17.25      -78.35    143.50 o 
   3   5 -22       23.94     -278.53    264.12 o 
  -1   1 -21      126.48      -37.38    206.18 o 
   1   1 -21       71.30      115.98    176.77 o 
   3   1 -21      223.63      141.16    181.25 o 
   5   1 -21       86.33       58.26    139.33 o 
   7   1 -21      119.81       18.58    112.03 o 
  -2   2 -21      308.76      273.72    253.55 o 
   0   2 -21      340.47      450.94    199.05 o 
   2   2 -21       79.04      121.68    182.92 o 
   4   2 -21      778.56      680.44    196.85 o 
   6   2 -21      505.15      316.28    174.75 o 
   8   2 -21      230.82      -50.17    146.47 o 
  -1   3 -21      599.17      249.24    346.72 o 
   1   3 -21      684.92      631.21    210.19 o 
   3   3 -21      631.90      456.49    173.85 o 
   5   3 -21      750.10      545.17    203.63 o 
   7   3 -21      781.07      391.84    169.69 o 
  -2   4 -21      857.01      518.64    348.64 o 
   0   4 -21      782.97      648.02    211.08 o 
   2   4 -21      417.68      620.13    216.46 o 
   4   4 -21      804.18      512.46    180.55 o 
   6   4 -21      616.18      407.97    179.06 o 
  -1   5 -21      823.43      733.77    296.77 o 
   1   5 -21     1114.40      567.69    189.98 o 
   3   5 -21      465.24      396.63    179.03 o 
   5   5 -21      576.16      322.54    151.81 o 
   0   6 -21      645.05      942.19    330.39 o 
   2   6 -21      501.70      247.98    170.92 o 
   4   6 -21      602.25       67.23    183.44 o 
   1   7 -21      362.36      235.31    188.25 o 
   3   7 -21      122.88       34.58    172.88 o 
  -4   0 -20     1055.47     1424.33    350.56 o 
  -2   0 -20     1502.32     1474.27    399.54 o 
   0   0 -20     1771.70     1801.78    433.16 o 
   2   0 -20     1470.93     1889.18    414.91 o 
   4   0 -20     2420.66     2472.16    461.97 o 
   6   0 -20     1464.85      975.80    292.93 o 
   8   0 -20      525.02      485.98    270.84 o 
  -5   1 -20      926.45     1068.87    294.09 o 
  -3   1 -20     1012.16     1185.55    440.36 o 
  -1   1 -20     1182.17     1580.40    477.82 o 
   1   1 -20      740.42      858.42    358.24 o 
   3   1 -20     1001.11     1035.36    241.75 o 
   5   1 -20     1905.28     1696.51    257.00 o 
   7   1 -20      324.31       99.66    127.98 o 
   9   1 -20      604.48      527.63    168.51 o 
  -4   2 -20      613.82     1164.69    269.30 o 
  -2   2 -20      585.97      633.89    276.61 o 
   0   2 -20     1388.72     1448.80    272.80 o 
   2   2 -20      161.85      148.17    155.62 o 
   4   2 -20      781.04      615.07    193.64 o 
   6   2 -20      625.32      466.59    174.22 o 
   8   2 -20      807.77      659.63    192.25 o 
  -5   3 -20      360.68      383.73    412.51 o 
  -3   3 -20      195.58      286.01    179.60 o 
  -1   3 -20      779.15      772.50    196.86 o 
   1   3 -20      435.75      460.17    212.88 o 
   3   3 -20      239.73      171.57    189.30 o 
   5   3 -20      604.40      468.78    183.38 o 
   7   3 -20        3.18     -131.37    121.50 o 
   9   3 -20      151.64      -23.55    138.58 o 
  -4   4 -20      229.07      232.82    228.57 o 
  -2   4 -20      132.58       18.25    202.65 o 
   0   4 -20      458.16      356.29    184.62 o 
   2   4 -20      278.07      267.74    196.26 o 
   4   4 -20      143.73      198.30    179.07 o 
   6   4 -20       24.30        0.09    148.87 o 
   8   4 -20      123.62      -10.18    117.95 o 
  -3   5 -20       82.56      292.15    165.58 o 
  -1   5 -20       83.35       -1.92    252.59 o 
   1   5 -20       20.11      -39.78    135.22 o 
   3   5 -20        0.52      -87.70    162.90 o 
   5   5 -20       69.92     -109.37    140.30 o 
   7   5 -20      287.17       -1.92    192.09 o 
  -2   6 -20      197.69      -15.37    196.89 o 
   0   6 -20      230.95      103.09    150.45 o 
   2   6 -20      136.69      -71.61    184.40 o 
   4   6 -20       75.14       59.55    168.08 o 
   6   6 -20       53.87       50.90    187.28 o 
  -1   7 -20      584.55      943.15    323.67 o 
   1   7 -20      539.11      324.63    206.49 o 
   3   7 -20      838.74      471.57    249.71 o 
   5   7 -20      169.51       76.83    200.73 o 
   7   7 -20      128.36      160.39    195.93 o 
   0   8 -20      469.21      452.37    226.66 o 
   2   8 -20      499.13      442.76    249.71 o 
   4   8 -20      285.62      315.02    189.21 o 
   1   9 -20      491.72    10856.76    917.22 o 
   3   9 -20      810.16      645.41    248.75 o 
  -5   1 -19       54.15       28.29    216.63 o 
  -3   1 -19       82.19      175.02    148.29 o 
  -1   1 -19      407.84      434.47    207.01 o 
   1   1 -19      198.38      181.46    146.65 o 
   3   1 -19      207.87      343.81    268.44 o 
   5   1 -19     1656.35     1674.09    251.26 o 
   7   1 -19      242.38      224.61    150.20 o 
   9   1 -19       65.81       46.57    134.46 o 
  -6   2 -19      267.42      472.72    212.36 o 
  -4   2 -19      180.60       74.26    207.30 o 
  -2   2 -19      540.24      543.82    138.31 o 
   0   2 -19      908.35     1065.77    225.81 o 
   2   2 -19      791.89     1008.13    369.77 o 
   4   2 -19      545.22      291.59    170.82 o 
   6   2 -19      700.06      658.13    192.67 o 
   8   2 -19      612.77      467.22    164.82 o 
  10   2 -19      255.26       64.63    164.51 o 
  -5   3 -19      308.69      631.43    240.94 o 
  -3   3 -19      757.70      788.11    171.93 o 
  -1   3 -19     2451.43     2420.33    378.41 o 
   1   3 -19      662.19      598.95    185.87 o 
   3   3 -19      965.82      721.29    189.11 o 
   5   3 -19     1714.32     1360.88    246.09 o 
   7   3 -19      247.04      113.16    124.51 o 
   9   3 -19      709.71      536.75    324.15 o 
  -6   4 -19      596.70      605.61    262.15 o 
  -4   4 -19      311.72      310.65    174.48 o 
  -2   4 -19     1323.99     1330.47    247.29 o 
   0   4 -19     1373.10     1215.05    229.92 o 
   2   4 -19     1658.46     1927.73    269.42 o 
   4   4 -19      661.52      644.30    198.59 o 
   6   4 -19      902.21      705.69    197.73 o 
   8   4 -19     1167.65      782.84    220.90 o 
  -5   5 -19     1225.03     1270.44    265.83 o 
  -3   5 -19     2731.37     3759.02    459.74 o 
  -1   5 -19     1768.16     2133.75    276.61 o 
   1   5 -19      884.15      933.22    199.90 o 
   3   5 -19     2164.52     1713.60    270.53 o 
   5   5 -19     1755.26     1554.69    251.42 o 
   7   5 -19      317.94      251.63    243.95 o 
   9   5 -19      526.53      554.17    240.11 o 
  -4   6 -19      290.11      411.66    162.66 o 
  -2   6 -19      624.90      689.50    202.04 o 
   0   6 -19     1317.22     1215.22    252.24 o 
   2   6 -19      639.56      763.68    197.94 o 
   4   6 -19     1209.78     1383.99    335.19 o 
   6   6 -19      970.34     1123.71    305.42 o 
   8   6 -19      508.26      375.53    243.95 o 
  -3   7 -19     2278.17     3178.21    297.54 o 
  -1   7 -19      863.34     1013.26    307.34 o 
   1   7 -19      395.90      324.63    249.71 o 
   3   7 -19      514.05      626.20    267.96 o 
   5   7 -19      532.77      549.37    230.50 o 
   7   7 -19      282.88      126.78    210.34 o 
  -2   8 -19      125.77       22.09    253.55 o 
   0   8 -19      539.46      477.34    240.11 o 
   2   8 -19       86.17       17.29    153.67 o 
   4   8 -19      306.44      466.77    253.55 o 
   6   8 -19      200.11      152.71    170.00 o 
  -1   9 -19       96.19      121.01    225.70 o 
   1   9 -19       61.64     -144.07    195.93 o 
   3   9 -19      132.34       29.77    147.91 o 
   5   9 -19      126.52      103.73    194.97 o 
   0  10 -19       10.29        9.60    148.87 o 
   2  10 -19       11.69      -16.33    148.87 o 
   4  10 -19        6.03      145.99    192.09 o 
  -6   0 -18     1068.37     1814.26    462.93 o 
  -4   0 -18     2107.54     2403.01    452.37 o 
  -2   0 -18     3095.69     4214.79    484.06 o 
   0   0 -18     3141.53     3707.28    496.55 o 
   2   0 -18     1209.79     1046.87    290.05 o 
   4   0 -18     2117.99     2240.70    417.79 o 
   6   0 -18     3501.65     3439.32    461.01 o 
   8   0 -18     1612.47     1720.14    348.64 o 
  10   0 -18     1009.80      871.11    335.19 o 
  -7   1 -18     1811.61     2607.15    891.28 o 
  -5   1 -18     1689.98     2382.75    339.46 o 
  -3   1 -18     1504.25     2088.11    223.74 o 
  -1   1 -18     2245.92     2772.26    281.74 o 
   1   1 -18     1145.92     1515.33    242.60 o 
   3   1 -18     1449.87     1468.66    233.22 o 
   5   1 -18     3663.70     4257.61    369.00 o 
   7   1 -18     2056.72     1981.81    305.42 o 
   9   1 -18     1093.71     1026.67    207.98 o 
  11   1 -18      663.48      367.76    169.78 o 
  -6   2 -18      558.90      824.66    253.59 o 
  -4   2 -18      995.34     1143.85    251.63 o 
  -2   2 -18     1595.23     1715.88    177.80 o 
   0   2 -18     2313.02     2526.65    288.29 o 
   2   2 -18     1166.59     1281.66    229.99 o 
   4   2 -18     1135.42     1168.44    225.22 o 
   6   2 -18     1158.51      809.68    250.67 o 
   8   2 -18      438.43      277.86    152.74 o 
  10   2 -18      774.55      466.86    187.08 o 
  -7   3 -18      432.19     1120.73    298.79 o 
  -5   3 -18      740.77      812.14    245.87 o 
  -3   3 -18      684.38      774.80    162.44 o 
  -1   3 -18      695.56      624.00    149.68 o 
   1   3 -18     1129.97     1243.37    242.53 o 
   3   3 -18      524.04      393.51    186.43 o 
   5   3 -18     1894.02     2044.24    279.78 o 
   7   3 -18       76.95       49.26    125.67 o 
   9   3 -18      210.58       82.55    153.87 o 
  11   3 -18      319.09      311.18    287.17 o 
  -6   4 -18       12.23      173.45    211.45 o 
  -4   4 -18      162.45      136.67    128.27 o 
  -2   4 -18      419.80      277.55    214.83 o 
   0   4 -18      200.38       67.77    169.49 o 
   2   4 -18      192.58      150.58    227.14 o 
   4   4 -18      606.00      501.50    177.46 o 
   6   4 -18      278.82      141.94    154.77 o 
   8   4 -18       85.14      -84.98    116.28 o 
  10   4 -18       43.74      157.51    260.28 o 
  -5   5 -18       81.02       65.25    173.55 o 
  -3   5 -18      321.71      418.50    140.66 o 
  -1   5 -18      310.82      249.68    125.95 o 
   1   5 -18      203.35       95.07    130.62 o 
   3   5 -18       25.65       -3.51    123.44 o 
   5   5 -18      111.10      -21.49    159.67 o 
   7   5 -18       19.00       54.74    168.08 o 
   9   5 -18       33.80       52.82    236.27 o 
  -6   6 -18      126.66     -104.98    215.89 o 
  -4   6 -18      495.76      772.06    185.20 o 
  -2   6 -18      359.35      393.79    165.05 o 
   0   6 -18      150.57      -35.84    168.20 o 
   2   6 -18      145.80       92.38    142.62 o 
   4   6 -18       95.45      -42.26    204.57 o 
   6   6 -18      247.88      148.87    211.30 o 
   8   6 -18       54.84     -135.42    204.57 o 
  10   6 -18       23.14     -115.25    165.19 o 
  -5   7 -18      313.33      353.99    174.84 o 
  -3   7 -18      913.03     1356.81    211.59 o 
  -1   7 -18      938.66     1029.59    347.68 o 
   1   7 -18      267.55      493.66    282.37 o 
   3   7 -18      989.33      756.82    293.89 o 
   5   7 -18      513.75      497.51    227.62 o 
   7   7 -18      241.01      193.05    178.64 o 
   9   7 -18       97.39      -15.37    177.68 o 
  -4   8 -18      670.03      900.35    191.70 o 
  -2   8 -18     1141.43     1399.96    265.18 o 
   0   8 -18     1449.89     1213.03    361.12 o 
   2   8 -18     1093.49      884.56    276.61 o 
   4   8 -18      892.41      510.95    267.96 o 
   6   8 -18      664.90      533.04    259.32 o 
   8   8 -18      333.78      461.01    253.55 o 
  -3   9 -18     1266.19     1983.40    566.18 o 
  -1   9 -18     1197.96     1295.63    325.59 o 
   1   9 -18     1288.54      955.63    296.77 o 
   3   9 -18     1443.50     1542.46    348.64 o 
   5   9 -18      588.11      411.07    220.90 o 
   7   9 -18      447.55      628.12    278.53 o 
  -2  10 -18     1093.33     1170.77    345.76 o 
   0  10 -18      728.14      333.27    234.35 o 
   2  10 -18      678.57      459.09    227.62 o 
   4  10 -18      678.64      689.59    285.25 o 
   6  10 -18      484.21      465.81    245.87 o 
  -1  11 -18      579.58      286.21    212.26 o 
   1  11 -18      734.09      509.03    241.07 o 
   3  11 -18      882.61      756.82    291.01 o 
   5  11 -18      721.42      336.15    212.26 o 
  -7   1 -17       41.04       86.54    242.44 o 
  -5   1 -17       98.50       95.24    207.36 o 
  -3   1 -17      296.24      277.97    116.82 o 
  -1   1 -17      106.64       66.46     89.06 o 
   1   1 -17      191.51      263.91    143.29 o 
   3   1 -17      194.30      175.03    175.28 o 
   5   1 -17      336.55      419.44    182.00 o 
   7   1 -17      306.17      436.26    206.01 o 
   9   1 -17      186.88       80.79    130.18 o 
  11   1 -17      100.25        8.84    185.04 o 
  -8   2 -17      562.12      973.26    267.64 o 
  -6   2 -17     1022.58     1321.88    288.94 o 
  -4   2 -17      963.29     1115.59    194.00 o 
  -2   2 -17      457.52      591.11    127.36 o 
   0   2 -17      270.16      262.62    109.54 o 
   2   2 -17      869.92      925.83    365.93 o 
   4   2 -17      419.67      464.26    155.46 o 
   6   2 -17      253.04      251.20    142.31 o 
   8   2 -17      809.97      869.46    208.58 o 
  10   2 -17      322.74      324.89    157.16 o 
  12   2 -17      149.15      -12.49    288.13 o 
  -7   3 -17      888.34     1146.43    379.37 o 
  -5   3 -17      347.10      482.03    176.09 o 
  -3   3 -17     2143.43     2811.46    245.19 o 
  -1   3 -17     2647.80     2904.52    201.50 o 
   1   3 -17     1976.89     2084.19    261.02 o 
   3   3 -17     2845.15     2883.80    286.33 o 
   5   3 -17     2923.65     2570.47    294.63 o 
   7   3 -17      549.06      332.09    161.67 o 
   9   3 -17     1013.52      933.24    215.34 o 
  11   3 -17      759.24      663.66    322.71 o 
  -8   4 -17     1313.70     1644.44    351.04 o 
  -6   4 -17     1142.70     1475.02    318.38 o 
  -4   4 -17     1480.81     2099.35    233.58 o 
  -2   4 -17     2881.34     3552.15    366.11 o 
   0   4 -17     2017.24     2656.15    225.63 o 
   2   4 -17     2216.06     2178.32    270.72 o 
   4   4 -17     3607.77     3788.29    557.05 o 
   6   4 -17      642.05      509.98    168.69 o 
   8   4 -17     1104.06     1005.88    212.91 o 
  10   4 -17     1044.36     1239.92    331.35 o 
  -7   5 -17     1381.11     1313.64    315.02 o 
  -5   5 -17      998.74     1518.33    213.81 o 
  -3   5 -17     3512.54     4415.39    454.28 o 
  -1   5 -17     4453.68     5192.96    424.72 o 
   1   5 -17     1504.75     1845.61    250.13 o 
   3   5 -17     2437.89     2568.18    291.43 o 
   5   5 -17     2485.51     2670.83    302.00 o 
   7   5 -17     1094.00     1335.01    331.35 o 
   9   5 -17     1412.68     1287.94    369.77 o 
  11   5 -17      673.95      826.93    347.68 o 
  -6   6 -17     1149.29     1126.86    239.71 o 
  -4   6 -17     2156.72     2752.30    269.21 o 
  -2   6 -17     2293.46     2521.11    239.42 o 
   0   6 -17     1153.90     1388.84    184.54 o 
   2   6 -17     1659.72     1836.45    260.76 o 
   4   6 -17     3039.89     3670.78    495.58 o 
   6   6 -17     1318.77     1444.49    340.95 o 
   8   6 -17      921.79     1108.34    348.64 o 
  10   6 -17     1003.85     1202.47    372.65 o 
  -5   7 -17     1162.05     1239.18    199.67 o 
  -3   7 -17     2024.77     2356.89    248.16 o 
  -1   7 -17     1293.96     1475.25    235.88 o 
   1   7 -17      768.45      633.89    253.55 o 
   3   7 -17     1380.35     1543.42    358.24 o 
   5   7 -17     1520.44     1708.61    373.61 o 
   7   7 -17      426.40      480.22    284.29 o 
   9   7 -17      514.61     1255.29    360.16 o 
  -6   8 -17      160.55      -28.27    216.26 o 
  -4   8 -17      347.40      677.05    191.30 o 
  -2   8 -17      159.87      322.94    170.30 o 
   0   8 -17      256.50      252.59    199.77 o 
   2   8 -17      675.40      655.02    298.70 o 
   4   8 -17      682.91      879.76    294.85 o 
   6   8 -17      368.99      245.87    188.25 o 
   8   8 -17      199.03      189.21    241.07 o 
  -5   9 -17        3.06     -142.68    155.15 o 
  -3   9 -17      369.15      315.48    198.68 o 
  -1   9 -17      195.09       65.31    175.76 o 
   1   9 -17       56.63      -51.86    188.25 o 
   3   9 -17       84.96      -21.13    168.08 o 
   5   9 -17      103.72       54.74    157.51 o 
   7   9 -17       30.86      130.62    188.25 o 
   9   9 -17       22.87      129.66    246.83 o 
  -4  10 -17       12.47      236.67    291.01 o 
  -2  10 -17      125.00       28.17    128.70 o 
   0  10 -17       23.70       33.62    147.91 o 
   2  10 -17      158.66      378.41    234.35 o 
   4  10 -17      127.10       69.15    229.54 o 
   6  10 -17       21.91       66.27    163.27 o 
   8  10 -17       27.22     -109.49    165.19 o 
  -3  11 -17      135.16      153.38    296.29 o 
  -1  11 -17       93.72       55.71    176.72 o 
   1  11 -17       92.11      155.59    165.19 o 
   3  11 -17      183.61      209.37    179.60 o 
   5  11 -17      199.44      -33.62    161.35 o 
   7  11 -17      258.76      359.20    216.10 o 
  -2  12 -17      463.47      327.88    154.77 o 
   0  12 -17      420.43      224.74    164.23 o 
   2  12 -17      522.69      282.37    198.81 o 
   4  12 -17      370.74      130.62    170.00 o 
  -8   0 -16     2343.35     3521.92    602.19 o 
  -6   0 -16     3455.23     4417.04    596.43 o 
  -4   0 -16     1406.83     1140.17    487.90 o 
  -2   0 -16     2031.86     2372.55    266.53 o 
   0   0 -16     1152.37     1010.13    193.83 o 
   2   0 -16      850.83     1116.03    279.49 o 
   4   0 -16     1230.98     1217.83    284.29 o 
   6   0 -16      162.80      146.95    182.48 o 
   8   0 -16      868.13     1183.26    325.59 o 
  10   0 -16     1438.95     1170.77    349.60 o 
  12   0 -16      259.87      350.56    234.35 o 
  -9   1 -16     2464.71     3273.06    425.92 o 
  -7   1 -16     1496.34     1673.31    300.77 o 
  -5   1 -16     1048.65     1498.08    255.76 o 
  -3   1 -16     3616.24     4259.69    239.82 o 
  -1   1 -16     1995.97     2148.77    173.99 o 
   1   1 -16     2419.05     2841.65    381.77 o 
   3   1 -16     1809.29     2408.49    279.50 o 
   5   1 -16     2713.15     2726.25    410.59 o 
   7   1 -16     1031.33     1068.50    297.73 o 
   9   1 -16     1214.31     1409.63    225.36 o 
  11   1 -16      648.87      352.91    184.29 o 
  -8   2 -16     1521.07     1714.16    336.64 o 
  -6   2 -16     1727.94     1393.16    295.23 o 
  -4   2 -16     3058.50     3887.98    284.54 o 
  -2   2 -16     1414.98     1639.26    164.25 o 
   0   2 -16     2978.14     3049.81    184.02 o 
   2   2 -16     3254.60     3494.66    306.75 o 
   4   2 -16     2785.62     2759.09    278.77 o 
   6   2 -16     1265.32     1088.60    197.70 o 
   8   2 -16      838.16      685.44    173.53 o 
  10   2 -16      542.49      534.80    185.84 o 
  12   2 -16      350.26       24.97    217.06 o 
  -9   3 -16      667.97      478.08    403.38 o 
  -7   3 -16      601.33      734.71    215.04 o 
  -5   3 -16      698.37      677.67    192.33 o 
  -3   3 -16     1660.43     1724.02    337.28 o 
  -1   3 -16     1823.08     1861.55    157.40 o 
   1   3 -16     1961.28     2064.11    249.57 o 
   3   3 -16     2606.96     2783.28    285.36 o 
   5   3 -16     2529.04     2397.86    341.91 o 
   7   3 -16     1343.13     1266.34    236.83 o 
   9   3 -16      322.61      220.33    144.73 o 
  11   3 -16      274.97      120.05    258.36 o 
  -8   4 -16       96.61       89.91    161.06 o 
  -6   4 -16       58.03      -23.68    186.00 o 
  -4   4 -16     1954.85     2332.62    363.40 o 
  -2   4 -16      381.49      387.17    104.40 o 
   0   4 -16      746.16      848.99    121.39 o 
   2   4 -16     1372.96     1099.79    206.69 o 
   4   4 -16      628.44      534.13    164.31 o 
   6   4 -16      899.90      794.72    199.76 o 
   8   4 -16      389.09      202.13    183.38 o 
  10   4 -16      269.32      457.17    294.85 o 
  12   4 -16       82.73      -89.32    174.80 o 
  -7   5 -16        1.50       85.10    192.95 o 
  -5   5 -16      408.75      357.62    145.35 o 
  -3   5 -16      113.90      144.87    139.01 o 
  -1   5 -16      151.22      103.96     96.87 o 
   1   5 -16       81.73      -22.68    100.63 o 
   3   5 -16       94.09      150.84    142.08 o 
   5   5 -16       91.07       50.52    124.28 o 
   7   5 -16       46.84       97.00    176.72 o 
   9   5 -16       26.40     -145.99    148.87 o 
  11   5 -16        3.22     -266.04    242.03 o 
  -8   6 -16      115.00      -12.78    175.51 o 
  -6   6 -16      173.40      154.84    184.87 o 
  -4   6 -16      268.92      187.51    127.31 o 
  -2   6 -16      694.68      538.03    203.78 o 
   0   6 -16        6.76      -26.38    106.87 o 
   2   6 -16      995.48     1010.05    227.26 o 
   4   6 -16     1180.50     1138.12    287.17 o 
   6   6 -16      107.74      277.57    204.57 o 
   8   6 -16        2.41     -184.40    216.10 o 
  10   6 -16       76.31      124.86    260.28 o 
  -7   7 -16      529.54      279.67    198.43 o 
  -5   7 -16      600.38      741.72    188.28 o 
  -3   7 -16      788.16      808.54    197.98 o 
  -1   7 -16     2028.74     2329.36    392.92 o 
   1   7 -16      480.99      368.81    254.52 o 
   3   7 -16      308.79      468.69    267.00 o 
   5   7 -16      844.21      819.25    253.55 o 
   7   7 -16      710.59      772.19    269.88 o 
   9   7 -16      783.04      848.06    324.63 o 
  11   7 -16      235.02      141.18    203.61 o 
  -6   8 -16     1105.85     1129.99    208.60 o 
  -4   8 -16     1235.97     1385.29    267.27 o 
  -2   8 -16     2510.52     3313.65    334.46 o 
   0   8 -16     1239.56     1242.80    304.46 o 
   2   8 -16     1501.36     1740.31    384.17 o 
   4   8 -16     2827.49     3534.40    503.27 o 
   6   8 -16     1000.17     1353.25    343.84 o 
   8   8 -16      858.45      932.58    300.62 o 
  10   8 -16      262.27      151.75    277.57 o 
  -5   9 -16      674.26      956.42    181.41 o 
  -3   9 -16     1600.70     1775.23    273.34 o 
  -1   9 -16     2794.91     3273.34    620.92 o 
   1   9 -16     1341.03      946.03    278.53 o 
   3   9 -16     1723.92     1696.13    381.29 o 
   5   9 -16     2153.73     2487.53    417.79 o 
   7   9 -16      996.82      881.68    313.10 o 
   9   9 -16      870.85     1279.30    364.97 o 
  -6  10 -16     1104.25     1486.97    305.78 o 
  -4  10 -16     1076.34     1344.29    480.22 o 
  -2  10 -16     1324.71     1775.56    420.19 o 
   0  10 -16     1632.40     1648.11    341.92 o 
   2  10 -16     1377.96     1055.52    289.09 o 
   4  10 -16      932.89     1080.49    300.62 o 
   6  10 -16      814.94      998.85    290.05 o 
   8  10 -16      704.80      554.17    296.77 o 
  -5  11 -16      461.86      822.29    491.26 o 
  -3  11 -16      752.55     1010.09    237.98 o 
  -1  11 -16     2224.59     2467.82    773.15 o 
   1  11 -16      844.83      468.69    239.15 o 
   3  11 -16     1189.28     1196.70    314.06 o 
   5  11 -16      891.58      979.64    300.62 o 
   7  11 -16      399.97      416.83    280.45 o 
  -2  12 -16      454.95      593.95    236.75 o 
   0  12 -16      731.52      425.47    200.73 o 
   2  12 -16      360.43      167.12    155.59 o 
   4  12 -16      382.17      512.87    230.50 o 
   6  12 -16      363.91      522.48    300.62 o 
  -1  13 -16      226.38      166.16    174.80 o 
   1  13 -16      264.74      100.85    137.34 o 
   3  13 -16      261.51      277.57    179.60 o 
   5  13 -16      218.52      390.90    252.59 o 
  -9   1 -15      191.84      157.79    240.30 o 
  -7   1 -15      242.98      197.67    181.21 o 
  -5   1 -15       98.85       48.40    135.33 o 
  -3   1 -15     1122.56     1099.84    135.68 o 
  -1   1 -15      366.38      410.12    112.46 o 
   1   1 -15     1013.75     1011.71    111.85 o 
   3   1 -15      540.52      840.89    181.16 o 
   5   1 -15      513.32      608.78    192.51 o 
   7   1 -15      306.08      396.40    211.30 o 
   9   1 -15      168.27      157.62    150.18 o 
  11   1 -15       10.30     -134.64    133.65 o 
  13   1 -15       29.89      -18.25    277.57 o 
 -10   2 -15      353.10      180.54    259.67 o 
  -8   2 -15      871.16      962.97    258.76 o 
  -6   2 -15      696.15      734.61    264.12 o 
  -4   2 -15     2622.38     3501.20    295.55 o 
  -2   2 -15     1702.64     1922.06    159.46 o 
   0   2 -15     1166.19     1216.70    132.84 o 
   2   2 -15     1449.85     1754.99    226.83 o 
   4   2 -15     1849.32     1643.59    448.52 o 
   6   2 -15      626.36      330.45    153.53 o 
   8   2 -15      479.74      438.35    166.88 o 
  10   2 -15     1351.43     1177.65    210.53 o 
  12   2 -15      265.71       19.21    261.24 o 
  -9   3 -15     1060.44     1338.53    358.72 o 
  -7   3 -15     1004.95     1088.31    237.04 o 
  -5   3 -15     2098.92     2355.29    228.55 o 
  -3   3 -15     2092.63     2557.78    326.19 o 
  -1   3 -15     2935.84     3118.23    286.26 o 
   1   3 -15     1472.74     1472.88    133.61 o 
   3   3 -15     3454.16     2983.05    273.64 o 
   5   3 -15      986.85      681.90    200.31 o 
   7   3 -15     1647.41     1967.04    627.16 o 
   9   3 -15     2062.27     1923.82    252.33 o 
  11   3 -15      179.77      -23.05    242.99 o 
  -8   4 -15     1648.67     1618.12    271.11 o 
  -6   4 -15     2178.59     2367.36    323.14 o 
  -4   4 -15     4823.12     6501.35    587.86 o 
  -2   4 -15     4031.68     4958.54    323.47 o 
   0   4 -15     3634.51     4095.55    438.41 o 
   2   4 -15     5876.15     6320.00    832.22 o 
   4   4 -15    10020.30     9794.52    680.95 o 
   6   4 -15     3635.37     3709.46    314.64 o 
   8   4 -15     1539.89     1811.34    517.19 o 
  10   4 -15     2469.21     2722.83    444.68 o 
  12   4 -15      516.86      478.30    291.97 o 
  -9   5 -15     1390.13     1142.92    341.92 o 
  -7   5 -15     1918.65     2251.73    758.74 o 
  -5   5 -15     1525.50     1740.13    219.96 o 
  -3   5 -15     2660.26     3019.62    311.94 o 
  -1   5 -15     4311.57     4855.37    536.49 o 
   1   5 -15     3952.61     4109.30    282.65 o 
   3   5 -15     1552.69     1645.08    228.10 o 
   5   5 -15     1954.03     1978.58    257.21 o 
   7   5 -15     2291.73     2057.25    359.20 o 
   9   5 -15     2483.19     2816.96    448.52 o 
  11   5 -15      432.74      321.75    274.68 o 
  -8   6 -15     1653.39     1564.12    407.22 o 
  -6   6 -15     1511.72     1802.82    281.37 o 
  -4   6 -15     5143.03     6003.04    337.34 o 
  -2   6 -15     4554.08     4749.62    833.23 o 
   0   6 -15     2997.35     3198.34    328.41 o 
   2   6 -15     5864.11     6484.12    697.28 o 
   4   6 -15     7576.50     7843.88    643.49 o 
   6   6 -15      788.14      320.79    245.87 o 
   8   6 -15     1085.89     1024.78    311.18 o 
  10   6 -15     1488.08     1765.28    390.90 o 
  -7   7 -15     1026.22      997.50    239.32 o 
  -5   7 -15     1416.44     1543.26    253.81 o 
  -3   7 -15     2408.65     2824.45    250.87 o 
  -1   7 -15     2050.63     2333.26    309.83 o 
   1   7 -15      806.00     1038.23    267.96 o 
   3   7 -15     1417.64     1695.17    346.72 o 
   5   7 -15     1267.48     1639.46    331.35 o 
   7   7 -15     1514.09     1736.47    343.84 o 
   9   7 -15     1872.71     1898.78    388.98 o 
  11   7 -15      685.53      757.78    314.06 o 
  -8   8 -15      769.50      979.33    258.38 o 
  -6   8 -15      478.18      648.40    178.39 o 
  -4   8 -15      869.20     1050.11    242.76 o 
  -2   8 -15     1345.75     1661.86    254.73 o 
   0   8 -15      338.57      543.80    171.75 o 
   2   8 -15     1991.88     1706.69    336.15 o 
   4   8 -15     2999.04     3155.99    481.18 o 
   6   8 -15      465.20      495.58    226.66 o 
   8   8 -15      324.39      393.78    221.86 o 
  10   8 -15      141.90       67.23    188.25 o 
  -7   9 -15      151.60       73.65    171.32 o 
  -5   9 -15      123.85       17.79    112.77 o 
  -3   9 -15      471.29      685.91    212.26 o 
  -1   9 -15      121.05      119.39    158.55 o 
   1   9 -15      236.94      287.17    235.31 o 
   3   9 -15       66.73       -5.76    149.83 o 
   5   9 -15      294.55      185.36    198.81 o 
   7   9 -15        6.16      -27.85    148.87 o 
   9   9 -15      219.87      141.18    266.04 o 
  -6  10 -15        0.36      119.02    164.20 o 
  -4  10 -15       15.76       76.83    298.70 o 
  -2  10 -15       38.40      -26.86    130.74 o 
   0  10 -15       71.55        4.83    150.01 o 
   2  10 -15       54.84      183.44    226.66 o 
   4  10 -15       96.82       79.72    179.60 o 
   6  10 -15      123.73      176.72    244.91 o 
   8  10 -15       88.37       13.45    236.27 o 
  10  10 -15      213.67      256.44    259.32 o 
  -5  11 -15       45.11      -25.93    325.59 o 
  -3  11 -15      368.76      555.13    332.31 o 
  -1  11 -15      193.00      288.71    150.31 o 
   1  11 -15      377.42      190.17    171.92 o 
   3  11 -15      860.03      914.33    302.54 o 
   5  11 -15      280.07      241.07    212.26 o 
   7  11 -15      261.08      442.76    291.01 o 
   9  11 -15       62.53      124.86    253.55 o 
  -4  12 -15      358.29     1141.96    416.83 o 
  -2  12 -15      766.07     1392.63    360.16 o 
   0  12 -15      426.48      420.86    313.58 o 
   2  12 -15     1093.43      560.89    265.08 o 
   4  12 -15      478.64      407.22    254.52 o 
   6  12 -15      227.77      402.42    291.97 o 
   8  12 -15      350.18      374.57    304.46 o 
  -3  13 -15      969.95     1181.34    430.28 o 
  -1  13 -15      782.95     1115.07    363.04 o 
   1  13 -15      995.59      720.33    271.80 o 
   3  13 -15      684.38      509.99    223.78 o 
   5  13 -15      595.61      655.98    290.05 o 
   2  14 -15      572.97      422.59    225.70 o 
   4  14 -15      251.64      255.48    225.70 o 
 -10   0 -14     2014.25     2827.52    569.54 o 
  -8   0 -14     3697.66     4368.06    616.60 o 
  -6   0 -14      753.18      710.72    315.02 o 
  -4   0 -14    10007.04    12240.55    732.33 o 
  -2   0 -14     6771.92     7540.73    716.48 o 
   0   0 -14     3633.29     3804.95    263.72 o 
   2   0 -14     6362.30     6995.42    369.29 o 
   4   0 -14     6432.14     6511.75    526.32 o 
   6   0 -14     3272.54     3165.59    422.59 o 
   8   0 -14      741.30      975.80    290.05 o 
  10   0 -14     2157.25     2351.15    399.54 o 
  12   0 -14     1412.91     1266.81    364.01 o 
  -9   1 -14     2416.13     2077.61    309.86 o 
  -7   1 -14     3115.91     3199.06    361.12 o 
  -5   1 -14     2612.53     2004.26    390.31 o 
  -3   1 -14     7422.17     8489.65    298.01 o 
  -1   1 -14     2569.77     2857.92    178.48 o 
   1   1 -14     3643.44     4100.49    195.74 o 
   3   1 -14     4642.39     4961.43    343.30 o 
   5   1 -14     4500.24     4320.04    452.37 o 
   7   1 -14     2216.05     2148.03    279.01 o 
   9   1 -14     1175.33     1033.46    190.15 o 
  11   1 -14     1338.23     1207.40    245.12 o 
  13   1 -14      673.52      716.48    296.77 o 
 -10   2 -14     1281.63     1254.78    561.85 o 
  -8   2 -14     2076.18     2157.68    329.04 o 
  -6   2 -14      366.61      273.09    162.77 o 
  -4   2 -14     6342.39     5910.95   1053.44 o 
  -2   2 -14     4551.49     5124.46    227.51 o 
   0   2 -14     2091.10     2352.88    224.85 o 
   2   2 -14     3948.12     4192.61    242.30 o 
   4   2 -14     1860.30     1801.65    221.70 o 
   6   2 -14      766.48      967.96    192.14 o 
   8   2 -14     1694.24     1559.14    256.92 o 
  10   2 -14      946.40      907.99    198.44 o 
  12   2 -14      528.19      619.48    252.59 o 
  -9   3 -14      978.85      961.75    289.64 o 
  -7   3 -14      871.89      553.79    192.51 o 
  -5   3 -14       32.46       -9.89    107.17 o 
  -3   3 -14     1539.20     1662.23    157.27 o 
  -1   3 -14      974.54     1043.15    122.95 o 
   1   3 -14     1740.45     2102.46    211.56 o 
   3   3 -14     1927.22     1763.21    210.19 o 
   5   3 -14     3111.24     3139.33    283.19 o 
   7   3 -14     1832.05     1841.96    274.68 o 
   9   3 -14     1142.62     1173.89    232.89 o 
  11   3 -14      656.90      723.21    286.21 o 
 -10   4 -14       87.34      -20.05    168.18 o 
  -8   4 -14      394.62      440.15    240.11 o 
  -6   4 -14       51.40       67.38    109.13 o 
  -4   4 -14      648.95      645.72    291.27 o 
  -2   4 -14      327.39      240.45     99.20 o 
   0   4 -14      426.99      352.17     94.33 o 
   2   4 -14     1388.25     1145.38    180.98 o 
   4   4 -14      413.84      432.04    147.00 o 
   6   4 -14      392.06      387.90    156.04 o 
   8   4 -14      606.21      856.71    286.21 o 
  10   4 -14      392.82      249.71    241.07 o 
  12   4 -14       90.21      277.57    258.36 o 
  -9   5 -14        2.51      -69.54    151.20 o 
  -7   5 -14      220.01      476.57    212.01 o 
  -5   5 -14      519.72      522.76    144.50 o 
  -3   5 -14      282.98      120.07     85.83 o 
  -1   5 -14      211.72      126.69     91.02 o 
   1   5 -14       63.73       56.60    103.55 o 
   3   5 -14       26.50      129.85    151.75 o 
   5   5 -14      982.63     1022.42    191.83 o 
   7   5 -14       44.57      119.09    160.39 o 
   9   5 -14       29.20      130.62    223.78 o 
  11   5 -14       86.67     -183.44    212.26 o 
  -8   6 -14       68.74      150.27    183.50 o 
  -6   6 -14      574.97      473.42    164.92 o 
  -4   6 -14      217.01      153.33    122.58 o 
  -2   6 -14      374.64      398.48    125.43 o 
   0   6 -14      505.68      510.93    104.59 o 
   2   6 -14      569.41      824.05    248.75 o 
   4   6 -14     3612.40     4130.83    458.13 o 
   6   6 -14       18.94       25.93    145.03 o 
   8   6 -14      282.47      288.13    228.58 o 
  10   6 -14      317.19      346.72    256.44 o 
  -9   7 -14      372.93      184.17    241.52 o 
  -7   7 -14      315.45      108.01    195.57 o 
  -5   7 -14       76.37       64.70    117.68 o 
  -3   7 -14      263.23      187.11    104.81 o 
  -1   7 -14      795.19      673.36    169.45 o 
   1   7 -14      134.15       52.81    127.15 o 
   3   7 -14     1850.12     2209.00    368.81 o 
   5   7 -14      403.51      442.76    240.11 o 
   7   7 -14      622.81      524.40    256.44 o 
   9   7 -14      987.84      816.37    293.89 o 
  11   7 -14      305.05      -18.25    224.74 o 
  -8   8 -14      281.13      234.83    200.70 o 
  -6   8 -14      817.39      831.54    251.28 o 
  -4   8 -14      599.20      461.58    285.25 o 
  -2   8 -14     3870.90     4325.63    355.44 o 
   0   8 -14     1348.17     1757.42    458.61 o 
   2   8 -14     1056.01     1029.59    302.54 o 
   4   8 -14     2589.51     3443.16    482.14 o 
   6   8 -14     1063.09     1064.16    273.72 o 
   8   8 -14     1158.69     1419.52    335.19 o 
  10   8 -14      768.00     1044.95    336.15 o 
  -7   9 -14      993.67     1145.80    377.45 o 
  -5   9 -14     1317.84     1760.44    879.76 o 
  -3   9 -14     3366.58     4088.57    522.48 o 
  -1   9 -14     3374.15     4456.33    371.42 o 
   1   9 -14     1472.06     2391.06    280.81 o 
   3   9 -14     2050.66     1608.73    329.43 o 
   5   9 -14     2300.62     3183.84    456.21 o 
   7   9 -14     1133.75     1728.78    365.93 o 
   9   9 -14     1814.36     2208.04    420.67 o 
  -6  10 -14     1622.64     1700.71    619.00 o 
  -4  10 -14     2204.22     2813.12    513.83 o 
  -2  10 -14     4281.67     6586.67    647.33 o 
   0  10 -14     1967.70     2203.33    510.95 o 
   2  10 -14     1505.79     1489.64    326.55 o 
   4  10 -14     2584.78     2896.67    436.04 o 
   6  10 -14     1575.23     2260.86    439.88 o 
   8  10 -14     1180.82     1352.29    314.06 o 
  10  10 -14      535.21      577.22    292.93 o 
  -7  11 -14     1197.49     1307.15    431.24 o 
  -5  11 -14     1712.19     2420.30    476.38 o 
  -3  11 -14     1437.23     1686.52    388.02 o 
  -1  11 -14     2780.72     4118.35    570.50 o 
   1  11 -14     1874.64     2193.23    703.52 o 
   3  11 -14     2278.66     1863.24    360.16 o 
   5  11 -14     2203.30     2240.70    402.42 o 
   7  11 -14      900.37     1094.90    305.42 o 
   9  11 -14      856.86      987.33    286.21 o 
  -6  12 -14      778.37     1176.53    453.33 o 
  -4  12 -14      592.53      719.37    390.90 o 
  -2  12 -14     1209.65     2387.64    495.58 o 
   0  12 -14      850.64     1641.38    393.78 o 
   2  12 -14      481.60      737.61    258.36 o 
   4  12 -14      750.04      724.17    294.85 o 
   6  12 -14      126.77       86.44    194.01 o 
   8  12 -14      245.46      194.01    206.49 o 
  -5  13 -14      420.75      557.05    397.62 o 
  -3  13 -14      573.88      876.88    426.43 o 
  -1  13 -14      616.66      780.83    355.36 o 
   3  13 -14      501.77      245.87    230.50 o 
   5  13 -14      667.13      855.75    282.37 o 
   7  13 -14      337.43      281.41    242.03 o 
  -2  14 -14      123.57      258.36    334.23 o 
   0  14 -14      181.42      470.61    318.86 o 
   2  14 -14       95.40       46.10    140.22 o 
   4  14 -14       78.00       69.15    160.39 o 
   6  14 -14       20.22      317.90    229.54 o 
  -1  15 -14       36.94      375.53    336.15 o 
   3  15 -14      101.15       71.07    179.60 o 
 -11   1 -13       85.91        4.31    246.45 o 
  -9   1 -13      339.76      134.03    191.66 o 
  -7   1 -13     1138.81     1063.07    236.46 o 
  -5   1 -13      347.26      420.32    138.63 o 
  -3   1 -13     1802.83     1925.59    168.85 o 
  -1   1 -13     1722.95     1936.67    142.85 o 
   1   1 -13     2476.50     2694.46    150.70 o 
   3   1 -13     1775.78     1661.69    196.57 o 
   5   1 -13      656.72      598.19    172.43 o 
   7   1 -13      248.41      196.03    228.58 o 
   9   1 -13      389.47      230.93    166.80 o 
  11   1 -13       68.74      167.42    160.83 o 
 -10   2 -13     1074.24      838.21    255.44 o 
  -8   2 -13      752.43      755.28    258.90 o 
  -6   2 -13     1969.36     2025.76    287.17 o 
  -4   2 -13     2939.39     3319.53    263.53 o 
  -2   2 -13     4698.84     4925.17    307.75 o 
   0   2 -13     3685.04     4108.26    201.70 o 
   2   2 -13     2487.61     2812.58    152.37 o 
   4   2 -13     6074.52     6068.07    407.71 o 
   6   2 -13     2544.34     2326.11    235.28 o 
   8   2 -13     2758.64     2753.46    277.00 o 
  10   2 -13      531.17      471.85    189.66 o 
  12   2 -13      572.98      540.73    282.37 o 
 -11   3 -13      479.75      412.21    291.01 o 
  -9   3 -13     1559.01     1406.13    275.41 o 
  -7   3 -13     2986.95     3712.51    750.10 o 
  -5   3 -13     3262.78     4094.46    522.90 o 
  -3   3 -13     5040.42     5461.04    467.17 o 
  -1   3 -13     4640.41     4648.10    365.56 o 
   1   3 -13     5313.02     5889.09    302.81 o 
   3   3 -13     6367.92     6150.06    796.20 o 
   5   3 -13     3645.06     3752.89    301.15 o 
   7   3 -13     1345.72     1256.34    202.36 o 
   9   3 -13     2041.80     2000.59    351.52 o 
  11   3 -13      574.87      608.92    220.90 o 
 -10   4 -13     1768.73     1210.97    696.32 o 
  -8   4 -13     2293.46     2674.22    474.94 o 
  -6   4 -13     3929.72     4284.36    414.98 o 
  -4   4 -13     9142.84    10019.82   1545.57 o 
  -2   4 -13     5166.85     6010.72    240.50 o 
   0   4 -13     5281.66     5683.38    292.37 o 
   2   4 -13     6309.39     6566.13    271.87 o 
   4   4 -13     6870.18     7038.71    388.96 o 
   6   4 -13     5223.36     5120.61    495.58 o 
   8   4 -13     4927.76     4515.97    469.65 o 
  10   4 -13     1653.13     2140.81    373.61 o 
  -9   5 -13     2014.58     2270.35    899.93 o 
  -7   5 -13     2682.54     2354.69    466.77 o 
  -5   5 -13     3827.73     4831.43    296.87 o 
  -3   5 -13     6102.65     6076.01    569.06 o 
  -1   5 -13     3457.69     3671.64    290.53 o 
   1   5 -13     5108.60     6042.13    437.80 o 
   3   5 -13     6655.88     6109.84   1056.48 o 
   5   5 -13     3122.92     2583.06    259.81 o 
   7   5 -13     3074.92     2943.73    379.37 o 
   9   5 -13     3122.29     3881.12    470.61 o 
  11   5 -13     1248.70     1176.53    316.94 o 
 -10   6 -13      980.02     1040.41    296.33 o 
  -8   6 -13     2104.45     1806.38    352.48 o 
  -6   6 -13     1757.94     1593.45    497.99 o 
  -4   6 -13     4075.32     4182.97    268.71 o 
  -2   6 -13     4152.22     4313.04    345.97 o 
   0   6 -13     3634.83     4026.40    304.24 o 
   2   6 -13     4125.50     4518.95    681.91 o 
   4   6 -13     3213.17     3341.35    409.15 o 
   6   6 -13     1675.29     1925.67    348.64 o 
   8   6 -13     3474.55     4000.21    465.81 o 
  10   6 -13     1345.70     1596.24    344.80 o 
  -9   7 -13      762.10      680.05    286.69 o 
  -7   7 -13     1028.49      646.91    348.16 o 
  -5   7 -13      790.89      785.14    215.53 o 
  -3   7 -13     1050.93     1026.57    295.81 o 
  -1   7 -13     3094.63     4063.49    324.27 o 
   1   7 -13     2758.73     3570.89    344.80 o 
   3   7 -13     2295.62     2968.71    421.63 o 
   5   7 -13     1366.21     1769.12    350.56 o 
   7   7 -13      972.56      868.23    269.88 o 
   9   7 -13     2080.29     2934.13    409.15 o 
  -8   8 -13      809.28     1010.18    287.45 o 
  -6   8 -13      759.40      919.63    230.80 o 
  -4   8 -13      622.47      535.47    291.97 o 
  -2   8 -13      864.06      956.59    298.70 o 
   0   8 -13     2282.47     2824.70    473.01 o 
   2   8 -13     2005.49     2671.19    267.84 o 
   4   8 -13     1581.21     1557.83    315.02 o 
   6   8 -13      501.28      510.95    246.83 o 
   8   8 -13      584.09      598.35    257.40 o 
  10   8 -13      499.31      708.80    285.25 o 
  -9   9 -13      208.15       41.38    122.94 o 
  -7   9 -13      330.99      211.59    130.33 o 
  -5   9 -13      650.57      758.79    291.49 o 
  -3   9 -13       33.34      -38.42    242.03 o 
  -1   9 -13      662.57     1073.77    329.43 o 
   1   9 -13      163.94      158.98    126.45 o 
   3   9 -13     1180.64     1133.31    311.18 o 
   5   9 -13      369.12      500.39    219.94 o 
   7   9 -13        1.55       91.24    209.37 o 
   9   9 -13      243.65      302.54    240.11 o 
  -8  10 -13       81.47       68.24    135.29 o 
  -6  10 -13       30.12       42.57    135.40 o 
  -4  10 -13      415.47      339.03    306.38 o 
  -2  10 -13      226.78      329.43    310.22 o 
   0  10 -13       51.45      136.38    218.02 o 
   2  10 -13      592.16      470.61    264.12 o 
   4  10 -13       34.08     -140.22    200.73 o 
   6  10 -13       59.56      -95.08    218.02 o 
   8  10 -13      116.91      368.81    259.32 o 
  -7  11 -13      585.15      581.06    410.11 o 
  -5  11 -13      387.83      521.52    298.70 o 
  -3  11 -13      243.67      286.21    246.83 o 
  -1  11 -13      166.21        9.60    251.63 o 
   1  11 -13      472.48      791.40    291.97 o 
   3  11 -13      491.64      621.40    274.68 o 
   5  11 -13       57.14       52.82    176.72 o 
   7  11 -13      485.84      340.95    279.49 o 
   9  11 -13      148.52      214.18    246.83 o 
  -6  12 -13      316.82      615.64    336.15 o 
  -4  12 -13      231.26      391.86    372.65 o 
  -2  12 -13     1154.32     1815.22    427.39 o 
   0  12 -13      759.11     1123.71    308.30 o 
   2  12 -13     1094.30      978.68    320.79 o 
   4  12 -13     1394.96     1462.74    336.15 o 
   6  12 -13      968.97     1168.85    310.22 o 
   8  12 -13      254.65      534.96    297.73 o 
  -5  13 -13      892.40     1572.23    493.66 o 
  -3  13 -13      910.81     1455.06    432.20 o 
  -1  13 -13      476.57      815.41    304.46 o 
   1  13 -13     1213.90     1933.36    402.42 o 
   3  13 -13     1768.63     1948.72    388.02 o 
   5  13 -13       63.70       98.92    190.17 o 
   7  13 -13      363.53      402.42    243.95 o 
  -4  14 -13      765.35     1428.17    489.82 o 
  -2  14 -13     1479.16     2264.71    510.95 o 
   0  14 -13     1636.25     2230.13    487.90 o 
   4  14 -13      951.05      945.07    295.81 o 
   6  14 -13     1530.65     1942.00    441.80 o 
  -3  15 -13     1048.38     1368.62    408.19 o 
  -1  15 -13      650.00      646.37    325.59 o 
   1  15 -13      900.51     1174.61    390.90 o 
   3  15 -13      865.06      716.48    263.16 o 
   5  15 -13      186.44      607.00    267.96 o 
 -12   0 -12      993.80     1019.02    431.24 o 
 -10   0 -12     2268.49     2466.40    512.87 o 
  -8   0 -12     3389.11     3331.75    476.38 o 
  -6   0 -12     6689.70     8258.79    682.87 o 
  -4   0 -12    11107.65    12699.69    468.62 o 
  -2   0 -12     8264.05     8829.02    380.13 o 
   0   0 -12     1190.66     1203.48    150.73 o 
   2   0 -12    19757.54    20056.81    494.62 o 
   4   0 -12     6610.73     6611.64    488.86 o 
   6   0 -12     9572.79    10395.75    635.81 o 
   8   0 -12     4686.54     4940.48    467.73 o 
  10   0 -12     2539.70     2441.43    346.72 o 
 -11   1 -12     1440.84     1654.16    332.45 o 
  -9   1 -12     3150.57     3129.04    357.71 o 
  -7   1 -12     7459.37     8060.46    495.13 o 
  -5   1 -12    14728.12    17137.44    863.27 o 
  -3   1 -12     9449.69    11094.83    356.41 o 
  -1   1 -12    11136.79    12447.19    306.05 o 
   1   1 -12    16954.21    18780.94    568.65 o 
   3   1 -12    11742.24    11779.11    289.73 o 
   5   1 -12     3323.31     3398.97    266.54 o 
   7   1 -12     2228.27     2110.67    228.39 o 
   9   1 -12     3997.60     3962.47    303.73 o 
  11   1 -12     1028.16      564.74    222.82 o 
 -10   2 -12     1837.73     2073.68    328.92 o 
  -8   2 -12     2895.15     3619.86    499.43 o 
  -6   2 -12     2509.34     2302.66    353.48 o 
  -4   2 -12     4702.65     5745.73    253.55 o 
  -2   2 -12     5387.31     5664.73    221.09 o 
   0   2 -12      405.76      306.19     78.59 o 
   2   2 -12     4897.73     4751.65    174.27 o 
   4   2 -12     3881.33     3771.91    547.45 o 
   6   2 -12     2420.56     2712.96    249.41 o 
   8   2 -12     2661.06     2669.96    257.09 o 
  10   2 -12     1236.07     1159.25    251.63 o 
  12   2 -12     1014.19      931.62    298.70 o 
 -11   3 -12      421.99      288.51    218.72 o 
  -9   3 -12     1779.21     1650.16    270.95 o 
  -7   3 -12     1567.87     1920.74    526.80 o 
  -5   3 -12     4362.49     5696.28    370.14 o 
  -3   3 -12     3723.79     3826.20    240.98 o 
  -1   3 -12      546.78      552.97     92.92 o 
   1   3 -12     7195.01     7147.26    569.48 o 
   3   3 -12     3691.73     4333.93    535.94 o 
   5   3 -12     1460.20     1451.10    193.73 o 
   7   3 -12      271.08      429.31    175.28 o 
   9   3 -12     1155.56     1054.56    245.87 o 
  11   3 -12      374.18      172.88    218.98 o 
 -10   4 -12      123.39       21.82    186.69 o 
  -8   4 -12      266.17      423.61    192.74 o 
  -6   4 -12       12.06      -37.89    111.84 o 
  -4   4 -12      336.43      296.62    107.16 o 
  -2   4 -12      132.81      146.51     80.11 o 
   0   4 -12       95.85       95.65     70.45 o 
   2   4 -12        8.40      -59.32     66.65 o 
   4   4 -12     2027.04     2041.03    220.46 o 
   6   4 -12     2156.85     2139.46    235.57 o 
   8   4 -12     1949.87     1779.69    328.47 o 
  10   4 -12     1254.75     1002.69    284.29 o 
 -11   5 -12      109.47      183.74    182.70 o 
  -9   5 -12       96.35       32.86    154.46 o 
  -7   5 -12      120.08       11.57    153.80 o 
  -5   5 -12      216.45      186.80    146.80 o 
  -3   5 -12       66.00       56.47     89.61 o 
  -1   5 -12     1905.40     1741.16    191.72 o 
   1   5 -12      533.21      555.52    192.74 o 
   3   5 -12      384.20      250.14     99.85 o 
   5   5 -12      239.55       48.98    130.62 o 
   7   5 -12      150.43      153.67    150.79 o 
   9   5 -12      630.22      494.62    199.77 o 
  11   5 -12       62.36     -117.17    189.21 o 
 -10   6 -12      399.08      244.89    190.38 o 
  -8   6 -12      248.71      277.65    185.98 o 
  -6   6 -12      453.47      395.16    165.99 o 
  -4   6 -12      560.07      636.20    333.75 o 
  -2   6 -12      824.07      769.46    144.12 o 
   0   6 -12      185.11      122.56    108.64 o 
   2   6 -12     1706.60     1873.11    303.02 o 
   4   6 -12       18.33       64.35    158.47 o 
   6   6 -12      626.16      662.70    203.61 o 
   8   6 -12      252.83      218.02    157.51 o 
  10   6 -12       44.64     -186.32    178.64 o 
  -9   7 -12      721.24      707.23    251.63 o 
  -7   7 -12     1041.48      789.51    518.64 o 
  -5   7 -12     1098.41      885.90    204.82 o 
  -3   7 -12      526.13      446.24    143.06 o 
  -1   7 -12     1950.40     2286.30    283.33 o 
   1   7 -12     1010.71     1048.56    179.61 o 
   3   7 -12     7679.17     8946.81    407.02 o 
   5   7 -12     2260.38     2677.69    405.30 o 
   7   7 -12      889.81      819.25    227.62 o 
   9   7 -12     4255.59     4226.88    474.46 o 
 -10   8 -12      891.39      944.72    293.36 o 
  -8   8 -12      916.36      947.57    269.47 o 
  -6   8 -12     1242.23     1315.27    359.68 o 
  -4   8 -12      884.45      890.83    258.84 o 
  -2   8 -12      970.20     1281.22    338.07 o 
   0   8 -12     1418.36     1544.38    311.18 o 
   2   8 -12      714.94      733.89    161.24 o 
   4   8 -12     1670.24     2088.95    340.95 o 
   6   8 -12      870.30      917.22    247.79 o 
   8   8 -12      729.43      803.88    263.16 o 
  10   8 -12      812.24      751.06    236.27 o 
  -9   9 -12     1299.85      598.73    996.93 o 
  -7   9 -12     2108.83     4478.51    675.19 o 
  -5   9 -12     1858.47     1365.40    350.08 o 
  -3   9 -12     3346.74     4790.65    577.22 o 
  -1   9 -12     1137.24     1520.37    338.07 o 
   1   9 -12     4521.32     5306.27    612.76 o 
   3   9 -12     9475.38     9928.02    709.76 o 
   5   9 -12      415.41      606.03    218.02 o 
   7   9 -12     1559.48     2403.01    387.06 o 
   9   9 -12     2271.61     2236.85    376.49 o 
  -8  10 -12      631.42      337.32    478.78 o 
  -6  10 -12     1632.00     2987.91    535.92 o 
  -4  10 -12     3072.52     4383.43    617.56 o 
  -2  10 -12     5499.74     6921.86    660.78 o 
   0  10 -12     2002.82     2957.18    443.72 o 
   2  10 -12     1130.09     1216.01    211.37 o 
   4  10 -12     4434.16     4671.56    507.11 o 
   6  10 -12     1808.81     2249.34    396.66 o 
   8  10 -12     1040.80     1120.83    309.26 o 
  -7  11 -12     1548.01     1409.92    413.95 o 
  -5  11 -12     2462.75     3333.67    566.66 o 
  -3  11 -12     3434.83     4826.19    620.44 o 
  -1  11 -12     1310.76     1662.51    355.36 o 
   1  11 -12     3441.04     4050.16    494.62 o 
   3  11 -12     2661.28     2785.26    425.47 o 
   5  11 -12      801.34      804.84    249.71 o 
   7  11 -12     1616.30     2170.58    413.95 o 
   9  11 -12     1091.14     1463.70    339.99 o 
  -6  12 -12      626.77      711.68    412.99 o 
  -4  12 -12     1360.69     1957.37    478.30 o 
  -2  12 -12     3377.42     4258.57    561.85 o 
   0  12 -12     1715.19     3108.93    515.75 o 
   2  12 -12      756.73      972.92    309.26 o 
   4  12 -12     3532.81     3580.50    487.90 o 
   6  12 -12     1303.13     1245.68    310.22 o 
   8  12 -12     1003.32     1520.37    386.10 o 
  -5  13 -12      743.69     1047.84    392.82 o 
  -3  13 -12      751.27      995.01    386.10 o 
  -1  13 -12      653.77      971.00    390.90 o 
   1  13 -12     1066.36     1264.89    320.79 o 
   5  13 -12      495.40      502.31    231.46 o 
   7  13 -12      115.29      194.97    261.24 o 
  -4  14 -12      208.50      398.58    291.97 o 
  -2  14 -12      505.27      554.17    362.08 o 
   0  14 -12      527.96      282.37    302.54 o 
   2  14 -12      164.68      257.40    267.96 o 
   4  14 -12      572.48      719.37    306.38 o 
   6  14 -12      854.01      855.75    334.23 o 
   8  14 -12       59.17       -4.80    204.57 o 
  -3  15 -12       56.03       46.10    260.28 o 
  -1  15 -12       50.42      -55.71    321.75 o 
   1  15 -12       61.45      177.68    298.70 o 
   5  15 -12       63.16       82.60    201.69 o 
  -2  16 -12      304.26      256.44    400.50 o 
   0  16 -12      149.86      373.61    327.51 o 
   4  16 -12      167.12      203.61    205.53 o 
 -11   1 -11      221.03     -184.76    205.67 o 
  -9   1 -11      422.20      380.84    170.51 o 
  -7   1 -11      180.63      204.89    182.15 o 
  -5   1 -11      401.09      395.08     92.44 o 
  -3   1 -11     2528.85     2618.29    152.59 o 
  -1   1 -11     3175.40     3134.99    154.25 o 
   1   1 -11     1671.52     1671.26    110.15 o 
   3   1 -11      787.97      766.16     74.10 o 
   5   1 -11     1748.12     1712.25    183.80 o 
   7   1 -11      412.19      226.31    143.29 o 
   9   1 -11      523.33      372.89    143.56 o 
  11   1 -11       33.90      -36.50    202.65 o 
 -12   2 -11      271.47       38.76    201.45 o 
 -10   2 -11      939.87      986.80    233.24 o 
  -8   2 -11     1235.23     1090.93    247.39 o 
  -6   2 -11     1058.52     1152.66    161.04 o 
  -4   2 -11     6253.34     7036.38    279.54 o 
  -2   2 -11     4434.85     4921.45    234.00 o 
   0   2 -11     5526.47     5614.91    205.03 o 
   2   2 -11     5339.03     5814.70    297.77 o 
   4   2 -11     4515.71     4429.16    362.08 o 
   6   2 -11     5701.94     5530.01    345.28 o 
   8   2 -11     2643.80     2459.92    230.66 o 
  10   2 -11      394.52      286.21    170.96 o 
  12   2 -11      218.13      383.21    248.75 o 
 -11   3 -11     1506.66     1714.79    297.88 o 
  -9   3 -11     3314.53     3714.62    761.15 o 
  -7   3 -11     2693.51     2610.50    340.47 o 
  -5   3 -11     5824.09     6700.22    778.46 o 
  -3   3 -11     7901.41     8276.73    550.76 o 
  -1   3 -11    10105.66     9773.68    804.31 o 
   1   3 -11     8194.04     8994.74    328.41 o 
   3   3 -11     9667.04    10231.50    356.32 o 
   5   3 -11     6003.52     5922.60    999.81 o 
   7   3 -11     3875.65     3790.30    282.48 o 
   9   3 -11     2020.23     1691.33    311.18 o 
  11   3 -11      580.49      456.21    224.74 o 
 -12   4 -11      614.80      522.48    398.58 o 
 -10   4 -11     2690.25     2365.27    656.94 o 
  -8   4 -11     5713.18     6497.44   1567.91 o 
  -6   4 -11     3066.73     2759.27    473.01 o 
  -4   4 -11     9378.11    10624.71   1029.58 o 
  -2   4 -11     8534.69     8311.54    638.79 o 
   0   4 -11     5730.51     5846.00    593.60 o 
   2   4 -11     7551.65     7350.76    636.22 o 
   4   4 -11     9035.39     8949.19    952.75 o 
   6   4 -11     5531.65     5539.51    337.68 o 
   8   4 -11     5601.83     5337.14    478.30 o 
  10   4 -11     1778.38     1789.29    296.77 o 
 -11   5 -11     1442.79     1852.71    553.21 o 
  -9   5 -11     2985.24     3203.06   1383.51 o 
  -7   5 -11     4072.99     3469.87   1258.65 o 
  -5   5 -11     3759.54     3665.61   1118.91 o 
  -3   5 -11    11400.50    10737.06    935.02 o 
  -1   5 -11     7181.69     6474.71    692.72 o 
   1   5 -11     8291.42     8238.68    294.23 o 
   3   5 -11     9124.02    10252.80   1151.61 o 
   5   5 -11     3787.96     3893.61    405.30 o 
   7   5 -11     2263.69     2361.71    345.76 o 
   9   5 -11     3509.93     3594.91    399.54 o 
  11   5 -11     2368.17     2245.50    344.80 o 
 -10   6 -11     2234.83     2086.55    451.88 o 
  -8   6 -11     4324.09     3470.08    534.00 o 
  -6   6 -11     2371.19     2743.54    456.21 o 
  -4   6 -11     5211.58     5159.97   1293.23 o 
  -2   6 -11     9650.58    10625.67   2166.26 o 
   0   6 -11     7026.58     8583.04    561.37 o 
   2   6 -11     6945.80     7904.72    553.69 o 
   4   6 -11     6571.32     7313.72    559.93 o 
   6   6 -11     1601.87     1584.72    276.61 o 
   8   6 -11     4437.54     4827.15    470.61 o 
  10   6 -11     2444.86     2812.16    385.13 o 
 -11   7 -11      631.39      783.30    367.37 o 
  -9   7 -11     1788.40     2338.56    885.52 o 
  -7   7 -11      997.56      881.50    318.86 o 
  -5   7 -11     3200.20     3666.45   1024.78 o 
  -3   7 -11     1895.73     2055.38    243.86 o 
  -1   7 -11     4681.11     5795.27    536.88 o 
   1   7 -11     5154.44     6468.54    820.21 o 
   3   7 -11     1924.29     2133.21    278.05 o 
   5   7 -11     2154.69     2415.50    349.60 o 
   7   7 -11     1865.36     1984.26    306.38 o 
   9   7 -11     2207.47     2423.18    358.24 o 
 -10   8 -11      540.49      616.90    240.11 o 
  -8   8 -11      385.15      342.01    222.31 o 
  -6   8 -11      670.91      543.06    206.97 o 
  -4   8 -11     1311.27     1270.23    210.38 o 
  -2   8 -11      867.73     1219.75    297.73 o 
   0   8 -11     2363.98     3588.19    425.47 o 
   2   8 -11     4658.86     5031.09    343.92 o 
   4   8 -11     3116.98     3738.98    440.84 o 
   6   8 -11     1390.08     1255.29    285.25 o 
   8   8 -11      913.27      917.22    259.32 o 
  10   8 -11      728.57      707.84    246.83 o 
  -9   9 -11      148.61       60.67    118.13 o 
  -7   9 -11       72.97       84.24    142.83 o 
  -5   9 -11      126.09      248.94    154.07 o 
  -3   9 -11      825.35      761.63    285.25 o 
  -1   9 -11       37.77       45.14    208.41 o 
   1   9 -11      307.82      554.17    242.99 o 
   3   9 -11     2177.63     2582.44    260.51 o 
   5   9 -11      261.01      359.20    186.32 o 
   7   9 -11      161.61      267.00    233.39 o 
   9   9 -11      320.99      447.56    232.43 o 
  -8  10 -11      254.93      -31.65    155.59 o 
  -6  10 -11       26.89      265.08    322.71 o 
  -4  10 -11      387.24      512.87    328.47 o 
  -2  10 -11       34.21      -34.58    239.15 o 
   0  10 -11      133.85      183.44    199.77 o 
   2  10 -11      319.59      222.82    213.22 o 
   4  10 -11     1148.59      990.21    261.24 o 
   6  10 -11       21.65      116.21    208.41 o 
   8  10 -11        4.25       87.40    217.06 o 
  -9  11 -11      191.73      602.19    468.69 o 
  -7  11 -11      153.28      102.77    331.35 o 
  -5  11 -11      260.17      416.83    357.28 o 
  -3  11 -11      483.36      407.22    313.10 o 
  -1  11 -11      384.25      390.90    240.11 o 
   1  11 -11      550.61      459.09    268.92 o 
   3  11 -11      857.68      966.20    275.64 o 
   5  11 -11      163.65       36.50    213.22 o 
   7  11 -11      468.34      697.28    255.48 o 
  -8  12 -11      425.83      259.32    300.62 o 
  -6  12 -11      479.69      795.24    355.36 o 
  -4  12 -11      343.57      466.77    273.72 o 
  -2  12 -11     1467.98     3040.74    536.88 o 
   0  12 -11      973.21     1252.41    347.68 o 
   2  12 -11      778.94     1253.37    333.27 o 
   4  12 -11      444.06      604.11    281.41 o 
   6  12 -11      626.99      597.39    238.19 o 
   8  12 -11      679.06      426.43    290.05 o 
  -7  13 -11      933.53     1639.46    511.91 o 
  -5  13 -11      659.33     1420.48    447.56 o 
  -3  13 -11     2092.69     3197.29    561.85 o 
  -1  13 -11     1285.85     1059.36    331.35 o 
   1  13 -11     1234.75     1396.47    336.15 o 
   3  13 -11     2212.61     2827.52    456.21 o 
   5  13 -11      821.67     1391.67    368.81 o 
   7  13 -11     1017.09     1274.50    356.32 o 
  -6  14 -11      803.74     1216.87    438.92 o 
  -4  14 -11      773.06      961.40    346.72 o 
  -2  14 -11     2501.15     3201.13    561.85 o 
   0  14 -11     2358.67     2872.66    481.18 o 
   2  14 -11     2608.13     3467.17    521.52 o 
   6  14 -11     2313.28     2208.04    444.68 o 
  -5  15 -11      417.29      662.70    339.99 o 
  -3  15 -11     1285.87     1894.94    481.18 o 
  -1  15 -11      710.43     1128.51    401.46 o 
   1  15 -11      800.74     1227.44    396.66 o 
   5  15 -11      549.29      794.28    346.72 o 
   7  15 -11      590.48      438.92    245.87 o 
  -2  16 -11     1050.86     2102.39    529.20 o 
   0  16 -11      937.56      886.48    336.15 o 
   2  16 -11      795.00      999.81    382.25 o 
   1  17 -11      186.81      619.48    371.69 o 
 -12   0 -10     1166.77     1090.09    407.22 o 
 -10   0 -10     2797.84     3319.26    531.12 o 
  -8   0 -10     3838.95     3821.57    482.14 o 
  -6   0 -10     5846.89     6166.00    540.73 o 
  -4   0 -10    12138.66    12730.26    794.28 o 
  -2   0 -10    14344.46    16037.22    655.98 o 
   0   0 -10    24445.36    26584.63    551.97 o 
   2   0 -10    28654.82    27359.33   1350.85 o 
   4   0 -10     9306.44     8708.27    504.23 o 
   6   0 -10      257.79      212.26    172.88 o 
   8   0 -10    12326.05    11990.08    636.77 o 
  10   0 -10     2879.69     2726.68    341.92 o 
 -11   1 -10     2005.49     2044.37    465.33 o 
  -9   1 -10     3733.01     4329.28    386.21 o 
  -7   1 -10     4554.71     4693.52    359.24 o 
  -5   1 -10     6954.48     7417.58    366.53 o 
  -3   1 -10    15171.31    16265.29    633.66 o 
  -1   1 -10     4333.45     4765.59    286.13 o 
   1   1 -10    13603.86    14208.86    395.42 o 
   3   1 -10    11707.54    11126.66    247.14 o 
   5   1 -10     7980.50     7340.50    331.80 o 
   7   1 -10    12750.44    11632.70    677.59 o 
   9   1 -10     3964.29     3733.50    275.99 o 
  11   1 -10     2218.22     2185.95    312.14 o 
 -12   2 -10     1006.57      836.81    226.59 o 
 -10   2 -10     1603.18     1476.32    272.32 o 
  -8   2 -10     2881.39     3007.77    305.28 o 
  -6   2 -10     3592.99     3904.22    245.71 o 
  -4   2 -10     6068.33     6887.40    540.78 o 
  -2   2 -10     8175.69     9132.25    250.25 o 
   0   2 -10     8604.04     8831.36    418.51 o 
   2   2 -10     6765.75     6609.45    382.61 o 
   4   2 -10     5005.87     4676.58    312.80 o 
   6   2 -10     1135.96     1157.59    163.82 o 
   8   2 -10     7347.79     6614.18    352.27 o 
  10   2 -10     2658.68     2499.05    340.95 o 
 -11   3 -10      706.18      654.94    253.41 o 
  -9   3 -10     1003.50     1203.91    231.89 o 
  -7   3 -10     2717.86     3672.79    328.91 o 
  -5   3 -10     3864.25     3952.49    329.90 o 
  -3   3 -10     3496.61     3353.63    333.26 o 
  -1   3 -10     1468.74     1523.43    111.42 o 
   1   3 -10     1596.47     1559.42    108.43 o 
   3   3 -10     2550.39     2406.76    140.72 o 
   5   3 -10     4773.36     4817.92    292.91 o 
   7   3 -10     3098.48     2871.35    237.67 o 
   9   3 -10      984.46     1076.65    254.52 o 
  11   3 -10      486.03      431.24    210.34 o 
 -12   4 -10      371.27      339.75    246.23 o 
 -10   4 -10      133.16      121.48    179.61 o 
  -8   4 -10     1768.35     1513.39    479.74 o 
  -6   4 -10      475.98      408.84    151.50 o 
  -4   4 -10     1974.28     1847.90    155.04 o 
  -2   4 -10      199.41      208.61     74.74 o 
   0   4 -10      697.87      601.06     79.81 o 
   2   4 -10      425.39      387.34     84.74 o 
   4   4 -10      161.29      130.07     69.99 o 
   6   4 -10      581.59      354.40    154.63 o 
   8   4 -10      966.92      802.92    230.50 o 
  10   4 -10      264.62       85.48    184.40 o 
 -11   5 -10       78.88      -18.74    174.71 o 
  -9   5 -10       73.79      142.90    159.24 o 
  -7   5 -10      372.50      291.35    138.58 o 
  -5   5 -10      195.04      303.15    129.12 o 
  -3   5 -10       60.11       79.04    126.34 o 
  -1   5 -10       57.21       17.32     64.08 o 
   1   5 -10      828.02      989.77    147.27 o 
   3   5 -10     1503.65     1819.83    183.44 o 
   5   5 -10       89.78        1.92    109.49 o 
   7   5 -10      352.54      312.14    190.17 o 
   9   5 -10       43.69       17.29    121.98 o 
 -12   6 -10      157.43      -47.31    232.73 o 
 -10   6 -10      402.31      113.50    183.88 o 
  -8   6 -10      666.66      623.04    190.56 o 
  -6   6 -10     2686.56     2518.71    759.70 o 
  -4   6 -10      585.47      340.75    128.04 o 
  -2   6 -10      171.01      116.49    109.22 o 
   0   6 -10      955.46     1017.10    226.66 o 
   2   6 -10        0.95     -112.43     94.59 o 
   4   6 -10      170.57      222.20    104.45 o 
   6   6 -10     1176.70     1062.24    242.03 o 
   8   6 -10      414.23      362.08    204.57 o 
  10   6 -10       31.77       45.14    175.76 o 
 -11   7 -10      644.79      661.95    219.90 o 
  -9   7 -10      655.45      838.08    204.50 o 
  -7   7 -10      345.59      231.07    145.33 o 
  -5   7 -10     3515.12     3581.97    593.55 o 
  -3   7 -10     4609.80     4655.58    897.05 o 
  -1   7 -10     1024.11     1056.48    267.96 o 
   1   7 -10     3163.83     4211.51    423.55 o 
   3   7 -10     3996.45     4565.14    290.01 o 
   5   7 -10     1044.59     1163.09    246.83 o 
   7   7 -10     1630.51     1706.69    299.66 o 
   9   7 -10      870.10      641.57    223.78 o 
 -10   8 -10     2031.21     1994.28    301.80 o 
  -8   8 -10     1627.71     1797.66    282.49 o 
  -6   8 -10     2935.43     3102.63    592.11 o 
  -4   8 -10     3291.09     3293.50    891.28 o 
  -2   8 -10     1152.84     1437.77    287.17 o 
   0   8 -10     3564.19     4512.13    462.93 o 
   2   8 -10     5228.78     7197.50    525.36 o 
   4   8 -10     1094.51     1259.11    171.49 o 
   6   8 -10     2108.78     2809.27    388.02 o 
   8   8 -10     3545.24     4170.21    436.04 o 
  -9   9 -10     1378.89     2013.07    521.52 o 
  -7   9 -10     2113.82     1829.33    928.74 o 
  -5   9 -10     3720.71     3703.78   1204.87 o 
  -3   9 -10     6679.32     9097.24    728.97 o 
  -1   9 -10     2878.49     4181.74    509.03 o 
   1   9 -10     3887.90     4781.05    485.98 o 
   3   9 -10    10572.61    12886.34    665.58 o 
   5   9 -10     4575.13     5141.21    501.35 o 
   7   9 -10     1114.59     1318.68    314.06 o 
   9   9 -10     2819.01     2712.27    375.53 o 
 -10  10 -10      858.70      663.66    441.80 o 
  -8  10 -10     1826.28     1500.39    349.12 o 
  -6  10 -10     3158.89     4678.28    598.35 o 
  -4  10 -10     4860.58     6278.37    659.82 o 
  -2  10 -10     1467.40     1696.13    349.60 o 
   0  10 -10     3690.95     4059.76    494.62 o 
   2  10 -10     6862.55     7861.16    612.76 o 
   4  10 -10     1395.97     1413.62    202.78 o 
   6  10 -10     1907.22     2717.07    400.50 o 
   8  10 -10     2761.85     2852.49    407.22 o 
  -9  11 -10     1136.09     1834.43    499.43 o 
  -7  11 -10     1652.64     1609.69    407.22 o 
  -5  11 -10     3287.95     3395.14    545.53 o 
  -3  11 -10     4069.53     5251.66    609.88 o 
  -1  11 -10     5664.04     7090.90    678.07 o 
   1  11 -10     3351.32     4151.00    504.23 o 
   3  11 -10     7398.53     8749.57    653.10 o 
   5  11 -10     4988.16     5158.50    547.45 o 
   7  11 -10     1977.02     2037.08    371.69 o 
  -8  12 -10      967.82     1087.21    465.81 o 
  -6  12 -10     1103.11     2039.00    511.91 o 
  -4  12 -10     2558.04     3402.82    526.32 o 
  -2  12 -10     1287.48     1605.85    373.61 o 
   0  12 -10     3148.48     4589.92    564.74 o 
   2  12 -10     4147.58     4729.18    548.41 o 
   4  12 -10      467.50      483.10    234.35 o 
   6  12 -10     1552.21     1935.28    379.37 o 
   8  12 -10     1459.46     1824.83    381.29 o 
  -7  13 -10      446.25      456.21    319.82 o 
  -5  13 -10      685.39     1077.61    416.83 o 
  -3  13 -10      886.54     1207.27    379.37 o 
  -1  13 -10     1188.19     1857.48    436.04 o 
   1  13 -10     1606.14     1803.70    364.01 o 
   3  13 -10      993.09     1038.23    314.06 o 
   5  13 -10     2078.81     2351.15    428.35 o 
   7  13 -10      681.21      635.81    291.97 o 
  -6  14 -10      156.22      155.59    348.64 o 
  -4  14 -10       79.15      249.71    267.00 o 
  -2  14 -10       64.41      -62.43    206.49 o 
   0  14 -10      237.54      455.25    315.02 o 
   2  14 -10       72.09      248.75    272.76 o 
   6  14 -10       34.83      -33.62    175.76 o 
  -5  15 -10       54.38      309.26    375.53 o 
  -3  15 -10       80.62     -292.45    194.97 o 
  -1  15 -10        9.00     -238.19    187.28 o 
   1  15 -10      382.97      376.49    249.71 o 
   3  15 -10      137.09      113.33    200.73 o 
   7  15 -10        3.03       23.05    247.79 o 
  -4  16 -10       26.56     -197.85    355.36 o 
  -2  16 -10      159.70     -230.50    312.14 o 
   0  16 -10       96.87      -15.37    304.46 o 
   2  16 -10      290.42      348.64    256.44 o 
   6  16 -10      444.37      374.57    314.06 o 
  -1  17 -10      509.72      126.78    358.24 o 
   1  17 -10      683.88     1072.81    364.97 o 
   3  17 -10      476.73      642.53    359.20 o 
 -13   1  -9       38.17      -23.63    223.75 o 
 -11   1  -9      257.52      246.35    178.45 o 
  -9   1  -9      601.64      698.24    158.09 o 
  -7   1  -9      529.24      378.85    175.42 o 
  -5   1  -9      249.21      275.98     74.85 o 
  -3   1  -9     1294.97     1153.93    100.92 o 
  -1   1  -9      652.89      788.54     82.65 o 
   1   1  -9     4895.34     5001.24    165.52 o 
   3   1  -9     5233.93     5314.09    160.56 o 
   5   1  -9     4741.31     4429.38    487.42 o 
   7   1  -9     1620.91     1578.44    205.05 o 
   9   1  -9      364.67      327.19    148.64 o 
  11   1  -9      411.68      177.68    162.31 o 
 -12   2  -9      687.74      788.07    247.92 o 
 -10   2  -9     1006.56      939.40    183.30 o 
  -8   2  -9     6335.25     7191.60    480.70 o 
  -6   2  -9     3410.36     3841.25    600.27 o 
  -4   2  -9     3520.59     3392.91    251.89 o 
  -2   2  -9    11821.11    12377.13    768.82 o 
   0   2  -9     5377.47     5288.59    434.32 o 
   2   2  -9    14038.09    13970.89    423.39 o 
   4   2  -9    10211.87    10124.35    458.28 o 
   6   2  -9     3517.36     3511.52    245.45 o 
   8   2  -9     6668.03     6403.61    340.89 o 
  10   2  -9     1413.05     1397.43    270.84 o 
 -13   3  -9      226.19      -66.86    233.80 o 
 -11   3  -9     1358.25     1256.12    197.60 o 
  -9   3  -9     2914.10     3409.85    350.62 o 
  -7   3  -9      153.93      142.14    197.85 o 
  -5   3  -9     8754.69     6813.77    240.41 o 
  -3   3  -9     9865.21     8985.25    824.33 o 
  -1   3  -9     1430.24     1328.01     99.76 o 
   1   3  -9    16942.15    17864.64    919.65 o 
   3   3  -9    10032.63    10171.04    596.04 o 
   5   3  -9     8210.58     7522.18    338.53 o 
   7   3  -9     5386.16     4945.28    395.70 o 
   9   3  -9     3973.10     3493.10    366.89 o 
  11   3  -9     2494.20     2524.02    339.03 o 
 -12   4  -9     1262.50     1028.27    333.59 o 
 -10   4  -9     4232.50     4320.73    393.76 o 
  -8   4  -9    11268.98    11457.39   1915.59 o 
  -6   4  -9     9085.43     9126.04   1200.06 o 
  -4   4  -9     9855.27     8630.12    840.23 o 
  -2   4  -9    15198.58    14455.55   1344.46 o 
   0   4  -9     5757.70     5869.57    275.73 o 
   2   4  -9     9305.27     8873.69    578.11 o 
   4   4  -9     4581.32     4697.25    475.33 o 
   6   4  -9     3702.02     3562.25    351.52 o 
   8   4  -9     7355.43     7357.90    502.31 o 
  10   4  -9     2307.30     2155.22    306.38 o 
 -11   5  -9     1632.56     1159.28    448.04 o 
  -9   5  -9     1713.45     1973.42    261.31 o 
  -7   5  -9     1151.74      900.25    174.33 o 
  -5   5  -9    13095.85    12209.69   3604.03 o 
  -3   5  -9     9942.02     9621.16   1759.52 o 
  -1   5  -9     3721.98     3517.12    909.05 o 
   1   5  -9    12027.73    13642.93    448.69 o 
   3   5  -9    10416.52    12303.90    712.64 o 
   5   5  -9     8266.97     9798.50    588.75 o 
   7   5  -9     1797.11     2023.64    275.64 o 
   9   5  -9     3187.47     3442.20    369.77 o 
 -12   6  -9      964.27      868.59    601.23 o 
 -10   6  -9     5357.08     5464.88   1142.92 o 
  -8   6  -9     7109.75     7192.12   1985.70 o 
  -6   6  -9     5493.00     5956.37   1697.57 o 
  -4   6  -9    11572.46    11917.47   2844.33 o 
  -2   6  -9     8067.66     7523.11   1104.50 o 
   0   6  -9     8260.02     9484.30    574.34 o 
   2   6  -9     7591.56     8050.84    358.94 o 
   4   6  -9    11162.81    12089.80   1451.70 o 
   6   6  -9     4838.22     4784.89    406.26 o 
   8   6  -9     1928.58     1824.83    293.89 o 
  10   6  -9     1250.88     1335.97    264.12 o 
 -11   7  -9     1396.42     1590.12    834.62 o 
  -9   7  -9      638.94      445.18    173.08 o 
  -7   7  -9     1559.94     1421.61    237.64 o 
  -5   7  -9     7317.19     8072.03   1467.55 o 
  -3   7  -9    15333.24    15813.64   4562.55 o 
  -1   7  -9     6509.80     8296.24    583.94 o 
   1   7  -9     5146.86     6560.73    487.90 o 
   3   7  -9    15393.04    17358.34    539.48 o 
   5   7  -9     4029.50     4257.61    338.07 o 
   7   7  -9     1992.81     2191.71    312.14 o 
   9   7  -9     1984.89     1857.48    274.68 o 
 -10   8  -9     2159.91     1772.85    284.31 o 
  -8   8  -9     1896.17     1716.51    509.03 o 
  -6   8  -9      212.64      165.20    184.40 o 
  -4   8  -9     4919.93     4367.37   1852.20 o 
  -2   8  -9     1496.56     1628.90    338.07 o 
   0   8  -9     3106.75     3424.91    410.11 o 
   2   8  -9      297.59      358.24    192.09 o 
   4   8  -9     2385.35     2501.11    223.56 o 
   6   8  -9     2047.76     2387.64    347.68 o 
   8   8  -9     1118.87     1311.95    265.08 o 
 -11   9  -9      144.68       78.93    123.57 o 
  -9   9  -9       59.80     -103.13    125.04 o 
  -7   9  -9      108.05       39.58    139.90 o 
  -5   9  -9      301.79      186.34    137.27 o 
  -3   9  -9     1375.92     1474.27    322.71 o 
  -1   9  -9      488.87      686.71    261.24 o 
   1   9  -9     1530.97     1898.78    332.31 o 
   3   9  -9     2786.66     2880.35    355.36 o 
   5   9  -9      600.58      578.79    161.83 o 
   7   9  -9     1391.21     1511.73    305.42 o 
   9   9  -9     1484.56     1444.49    287.17 o 
 -10  10  -9       28.17       52.08    213.70 o 
  -8  10  -9       77.39      -25.15    117.59 o 
  -6  10  -9      165.06      395.70    341.92 o 
  -4  10  -9     1070.97     1070.89    344.80 o 
  -2  10  -9     1269.25     1214.95    308.30 o 
   0  10  -9      411.37      489.82    253.55 o 
   2  10  -9     1363.60     1650.99    297.73 o 
   4  10  -9     4144.00     4463.14    445.64 o 
   6  10  -9      187.70      218.02    199.77 o 
   8  10  -9     1126.79     1197.66    301.58 o 
  -9  11  -9      445.46      208.41    363.04 o 
  -7  11  -9      475.90      547.45    299.66 o 
  -5  11  -9      268.29      244.91    227.62 o 
  -3  11  -9     1079.72     1130.43    338.07 o 
  -1  11  -9       27.80      -56.67    239.15 o 
   1  11  -9      980.01     1431.05    339.03 o 
   3  11  -9      191.61      450.44    220.90 o 
   5  11  -9     2124.23     2024.60    340.95 o 
   7  11  -9      317.46      198.81    211.30 o 
  -8  12  -9      267.81      519.60    389.94 o 
  -6  12  -9      663.35      708.80    364.01 o 
  -4  12  -9     1845.11     2294.48    453.33 o 
  -2  12  -9     1987.47     2732.44    482.14 o 
   0  12  -9     2494.10     3818.69    515.75 o 
   2  12  -9     6120.80     7272.42    630.05 o 
   4  12  -9      976.86      887.44    287.17 o 
   6  12  -9     1222.57     1497.32    339.03 o 
   8  12  -9     1534.73     1917.99    364.97 o 
  -7  13  -9     1094.31     1902.62    520.56 o 
  -5  13  -9      573.66      944.11    346.72 o 
  -3  13  -9     2294.85     3766.83    570.50 o 
  -1  13  -9     2086.60     3002.32    476.38 o 
   1  13  -9      438.24      314.06    219.94 o 
   3  13  -9     3838.76     3783.16    461.97 o 
   7  13  -9     1382.41     1466.58    353.44 o 
  -6  14  -9      928.41     1230.32    406.26 o 
  -4  14  -9     1370.42     1866.13    504.23 o 
  -2  14  -9     2466.48     3525.76    580.10 o 
   0  14  -9     4976.56     5970.07    665.58 o 
   2  14  -9     3481.10     4040.55    543.61 o 
   4  14  -9     1317.54     2197.48    412.03 o 
   6  14  -9     1874.17     2354.99    406.26 o 
  -5  15  -9      908.59     1135.23    401.46 o 
  -3  15  -9     1882.31     3074.35    569.54 o 
  -1  15  -9      881.46     1703.81    450.44 o 
   1  15  -9      466.88      642.53    332.31 o 
   3  15  -9     2293.04     2865.94    475.42 o 
  -4  16  -9      481.95      758.74    354.40 o 
  -2  16  -9     1230.62     1937.20    504.23 o 
   0  16  -9      882.08     1366.70    427.39 o 
   2  16  -9      652.14      967.16    363.04 o 
   4  16  -9      926.10     1483.87    389.94 o 
   6  16  -9      775.95     1231.28    388.02 o 
  -3  17  -9      892.13     1113.14    471.57 o 
  -1  17  -9      519.02      800.04    400.50 o 
   1  17  -9      578.15      730.89    377.45 o 
   3  17  -9      878.15     1000.77    321.75 o 
 -12   0  -8     1520.05     1163.09    397.62 o 
 -10   0  -8     3438.49     2790.06    424.51 o 
  -8   0  -8     6698.82     6633.20    786.12 o 
  -6   0  -8    10574.05    12559.43    402.38 o 
  -4   0  -8    12788.57    14749.84    834.62 o 
  -2   0  -8    12154.07    12051.57    350.61 o 
   0   0  -8    42919.07    44122.66    678.55 o 
   2   0  -8    17098.80    17131.20    598.83 o 
   4   0  -8     3619.55     3313.50    285.25 o 
   6   0  -8     4622.35     3835.02    315.02 o 
   8   0  -8    12476.25    11365.79    564.74 o 
 -13   1  -8      978.38     1221.10    412.03 o 
 -11   1  -8     1803.96     1583.27    293.80 o 
  -9   1  -8     3380.49     3042.40    245.08 o 
  -7   1  -8     6443.83     6571.90    253.13 o 
  -5   1  -8     8417.34     9017.04    462.32 o 
  -3   1  -8     9928.71    10351.03    243.98 o 
  -1   1  -8    11699.09    11661.16    538.85 o 
   1   1  -8     9993.23     9342.90    237.13 o 
   3   1  -8    19758.66    18766.97    270.58 o 
   5   1  -8    12691.16    12817.05    899.93 o 
   7   1  -8    22540.13    20611.41    524.18 o 
   9   1  -8     8512.33     8211.72    507.11 o 
 -12   2  -8     1166.89     1342.46    256.45 o 
 -10   2  -8     1521.98     1516.81    215.79 o 
  -8   2  -8     1985.15     1807.08    187.28 o 
  -6   2  -8     4168.50     4094.67    355.04 o 
  -4   2  -8     3249.24     3203.35    199.05 o 
  -2   2  -8     9294.63     8901.10    391.90 o 
   0   2  -8    22322.59    22578.90   1490.52 o 
   2   2  -8    18282.23    17777.39    522.07 o 
   4   2  -8     9320.28     8888.04    307.23 o 
   6   2  -8     1203.17     1141.73    148.65 o 
   8   2  -8     6683.96     6675.99    449.48 o 
  10   2  -8     2423.88     2164.82    302.54 o 
 -13   3  -8      719.73      709.86    242.87 o 
 -11   3  -8     1118.32     1117.34    189.85 o 
  -9   3  -8     1218.83     1192.66    182.01 o 
  -7   3  -8     6099.29     5652.79    483.10 o 
  -5   3  -8     3137.14     3077.97    165.48 o 
  -3   3  -8     6336.83     5903.05    578.90 o 
  -1   3  -8     5405.47     5494.82    455.11 o 
   1   3  -8     9515.46     9710.87    531.77 o 
   3   3  -8     8019.78     8017.24    368.66 o 
   5   3  -8      898.23      800.61     73.71 o 
   7   3  -8     5142.41     5465.84    403.38 o 
   9   3  -8     1714.00     1974.66    254.52 o 
 -12   4  -8      583.11      427.38    192.65 o 
 -10   4  -8      712.82      496.37    162.34 o 
  -8   4  -8     1541.83     1473.21    306.86 o 
  -6   4  -8     1416.98     1401.63    403.38 o 
  -4   4  -8     1833.79     2130.54    270.84 o 
  -2   4  -8     2838.30     3009.23    162.86 o 
   0   4  -8      432.43      431.77     81.03 o 
   2   4  -8      425.14      547.88     89.22 o 
   4   4  -8     1885.43     1946.04    156.55 o 
   6   4  -8        4.48       87.40    100.85 o 
   8   4  -8      676.47      557.05    184.40 o 
  10   4  -8        0.36      112.37    158.47 o 
 -13   5  -8       50.11      -43.36    143.26 o 
 -11   5  -8      182.53       60.36    146.94 o 
  -9   5  -8      259.49      185.61    170.54 o 
  -7   5  -8     2290.70     1334.04    247.79 o 
  -5   5  -8      119.44       94.83    132.45 o 
  -3   5  -8      247.45      222.79    118.80 o 
  -1   5  -8       18.77      -27.02     77.46 o 
   1   5  -8      848.02      814.45    199.77 o 
   3   5  -8     3664.77     3896.80    226.66 o 
   5   5  -8      220.99      309.39     96.61 o 
   7   5  -8      271.49      315.98    160.39 o 
   9   5  -8       96.86        2.88    147.91 o 
 -12   6  -8       76.41      -72.85    139.91 o 
 -10   6  -8      328.06      328.52    164.73 o 
  -8   6  -8      607.42      654.50    190.66 o 
  -6   6  -8      323.89      229.07    156.13 o 
  -4   6  -8     3981.34     3824.59    756.82 o 
  -2   6  -8      738.68      651.23    130.44 o 
   0   6  -8     1463.89     1556.87    247.79 o 
   2   6  -8     4178.80     4830.99    372.65 o 
   4   6  -8      593.67      648.49    127.55 o 
   6   6  -8      695.97      900.89    222.82 o 
   8   6  -8     1117.25     1340.77    245.87 o 
 -11   7  -8      828.52      843.66    232.47 o 
  -9   7  -8     3521.93     3954.65   1177.01 o 
  -7   7  -8     1106.76     1108.09    479.26 o 
  -5   7  -8     3121.60     2972.26    836.06 o 
  -3   7  -8     4221.57     4243.88    779.39 o 
  -1   7  -8      883.39     1549.18    298.70 o 
   1   7  -8     5173.85     5974.87    460.05 o 
   3   7  -8     1311.97     1483.54    177.43 o 
   5   7  -8      860.99      901.63    139.62 o 
   7   7  -8     4464.57     4598.57    405.30 o 
   9   7  -8      174.40       95.08    142.14 o 
 -12   8  -8      694.72      515.08    260.87 o 
 -10   8  -8     2061.51     1790.05    305.71 o 
  -8   8  -8     2724.99     2588.98    308.29 o 
  -6   8  -8     2262.82     1505.97    217.06 o 
  -4   8  -8     3678.32     3981.49   1363.82 o 
  -2   8  -8     2196.17     2600.86    383.21 o 
   0   8  -8     5567.58     6669.26    534.96 o 
   2   8  -8    10425.76    12785.32    670.38 o 
   4   8  -8     3188.76     3237.27    239.72 o 
   6   8  -8     4814.53     5625.27    470.61 o 
   8   8  -8     2452.16     2541.31    324.63 o 
 -11   9  -8     1536.98      631.98    520.08 o 
  -9   9  -8     3801.66     4787.77    645.41 o 
  -7   9  -8     1815.59     1148.09    586.83 o 
  -5   9  -8     4822.65     6226.50    633.89 o 
  -3   9  -8     5728.29     8518.10    724.17 o 
  -1   9  -8     9410.39    12163.92    761.63 o 
   1   9  -8    11739.88    13268.42    752.98 o 
   3   9  -8     4998.58     5786.62    484.06 o 
   5   9  -8     7421.08     8171.14    391.64 o 
   7   9  -8     2535.96     2545.15    335.19 o 
 -10  10  -8     1339.00     1384.38    376.49 o 
  -8  10  -8     2505.17     2593.91   1383.51 o 
  -6  10  -8     3850.85     4996.18    621.40 o 
  -4  10  -8     5398.32     6573.22    657.90 o 
  -2  10  -8     3873.70     5275.67    554.17 o 
   0  10  -8     8293.88    12769.95    820.21 o 
   2  10  -8     6703.09     8540.19    606.03 o 
   4  10  -8     1678.38     1824.83    289.09 o 
   6  10  -8     3470.21     4223.03    451.40 o 
   8  10  -8     5084.87     5436.06    512.87 o 
  -9  11  -8     1490.33     1112.18    379.37 o 
  -7  11  -8     1977.52     2931.25    561.85 o 
  -5  11  -8     4707.00     6403.22    683.83 o 
  -3  11  -8     4543.90     6833.50    686.71 o 
  -1  11  -8     3565.46     6028.65    613.72 o 
   1  11  -8     6328.90     7491.40    619.48 o 
   3  11  -8     3829.17     4472.75    469.65 o 
   5  11  -8     5738.20     6006.56    514.79 o 
   7  11  -8     2318.38     2474.08    369.77 o 
 -10  12  -8      640.57      851.91    361.12 o 
  -8  12  -8     1085.05     1446.42    417.79 o 
  -6  12  -8     1181.46     1544.38    396.66 o 
  -4  12  -8     2666.24     3783.16    568.58 o 
  -2  12  -8      811.93     1483.87    352.48 o 
   0  12  -8     1620.56     2299.28    434.12 o 
   2  12  -8     5925.02     6987.17    624.28 o 
   4  12  -8      795.15     1169.81    270.84 o 
   6  12  -8     1349.24     1830.59    360.16 o 
  -9  13  -8      443.73      385.13    305.42 o 
  -7  13  -8     1022.66     1021.90    360.16 o 
  -5  13  -8     1280.97     2061.09    466.77 o 
  -3  13  -8      743.70      669.42    297.73 o 
  -1  13  -8     1397.47     1827.71    417.79 o 
   1  13  -8     2735.82     3498.87    476.38 o 
   3  13  -8      896.48     1430.09    341.92 o 
   5  13  -8     2370.93     2419.34    394.74 o 
   7  13  -8     1093.66     1384.95    332.31 o 
  -8  14  -8       88.01       17.29    388.98 o 
  -6  14  -8       43.87      -61.47    318.86 o 
  -4  14  -8      207.71      278.53    336.15 o 
  -2  14  -8      254.49      377.45    322.71 o 
   0  14  -8      179.53      195.93    284.29 o 
   2  14  -8      330.98      413.95    281.41 o 
   4  14  -8       84.03       90.28    215.14 o 
  -7  15  -8       14.84     -124.86    253.55 o 
  -5  15  -8      192.56       90.28    297.73 o 
  -3  15  -8        1.73      383.21    359.20 o 
  -1  15  -8       70.59       70.11    312.14 o 
   1  15  -8      932.16     1089.13    351.52 o 
   3  15  -8      136.54      197.85    275.64 o 
   5  15  -8       27.08      273.72    242.99 o 
  -6  16  -8      443.76      367.85    317.90 o 
  -4  16  -8       98.10      156.55    343.84 o 
  -2  16  -8      158.06      345.76    349.60 o 
   0  16  -8      155.65       78.76    230.50 o 
   2  16  -8      298.90      489.82    243.95 o 
   4  16  -8      123.58      102.77    193.05 o 
  -3  17  -8      317.17      401.46    294.85 o 
  -1  17  -8      779.70     1503.08    484.06 o 
   1  17  -8      368.93      679.99    364.01 o 
   3  17  -8      490.69      709.76    366.89 o 
   0  18  -8      412.10      595.47    393.78 o 
   2  18  -8      768.35      454.29    286.21 o 
 -13   1  -7      328.81      187.05    195.97 o 
 -11   1  -7      701.11      562.78    149.82 o 
  -9   1  -7      517.74      620.47    119.76 o 
  -7   1  -7     1419.31     1483.63    130.80 o 
  -5   1  -7     1527.77     1374.62    166.91 o 
  -3   1  -7      409.80      432.42     68.46 o 
  -1   1  -7       82.88       85.34     43.34 o 
   1   1  -7     6155.34     5868.40    143.36 o 
   3   1  -7     5852.67     5838.55    129.74 o 
   5   1  -7     1110.93     1112.44    138.87 o 
   7   1  -7     2842.08     2508.15    189.03 o 
   9   1  -7     1388.89     1057.44    225.70 o 
 -14   2  -7      460.33      185.73    195.75 o 
 -12   2  -7      430.23      390.83    156.83 o 
 -10   2  -7     1813.51     1824.44    315.48 o 
  -8   2  -7     1331.64     1281.97    138.55 o 
  -6   2  -7     5428.21     5432.01    210.14 o 
  -4   2  -7     3316.84     2819.18    156.81 o 
  -2   2  -7     1839.17     1746.57    155.63 o 
   0   2  -7     2614.88     2125.44    158.87 o 
   2   2  -7     7384.28     7302.26    262.81 o 
   4   2  -7     6481.29     5860.32    291.97 o 
   6   2  -7     3750.57     3629.97    222.75 o 
   8   2  -7     2979.96     2946.62    295.81 o 
  10   2  -7     2302.84     2276.23    314.06 o 
 -13   3  -7      998.27      815.72    185.57 o 
 -11   3  -7     3596.32     4359.81    317.41 o 
  -9   3  -7     4868.73     4810.34    760.51 o 
  -7   3  -7     3474.50     3253.12    294.30 o 
  -5   3  -7     2795.47     2811.58    241.63 o 
  -3   3  -7     9384.87     8565.16   1678.84 o 
  -1   3  -7     6487.63     6069.92    807.25 o 
   1   3  -7    14770.82    14246.49    916.36 o 
   3   3  -7    20333.76    20305.31   1237.88 o 
   5   3  -7      377.78      416.69     81.64 o 
   7   3  -7     7995.27     8291.44    463.89 o 
   9   3  -7     4756.28     4711.90    370.73 o 
 -12   4  -7     1480.44     1426.59    268.18 o 
 -10   4  -7     3915.49     4322.51    587.58 o 
  -8   4  -7     2364.44     1805.28    230.31 o 
  -6   4  -7     6528.32     6645.57    931.62 o 
  -4   4  -7    43340.15    41758.11   7683.48 o 
  -2   4  -7     2603.41     2281.60    384.75 o 
   0   4  -7    27324.80    28290.79   2961.06 o 
   2   4  -7    45081.20    53409.25   2545.15 o 
   4   4  -7     9990.61    12273.41    335.27 o 
   6   4  -7     7139.58     6628.92    412.99 o 
   8   4  -7     6366.46     5744.36    404.34 o 
  10   4  -7     6044.23     6384.01    433.16 o 
 -13   5  -7     1093.09     1127.15    246.85 o 
 -11   5  -7     5208.99     4462.31    595.85 o 
  -9   5  -7     8463.30     7499.72   1423.83 o 
  -7   5  -7     4812.77     3914.61   1150.60 o 
  -5   5  -7    14897.12    15003.44   3842.70 o 
  -3   5  -7    24621.67    26200.66   5104.23 o 
  -1   5  -7    30425.90    32996.90   8353.39 o 
   1   5  -7    29578.04    38252.22    967.16 o 
   3   5  -7     6946.57     6934.57    619.48 o 
   5   5  -7     6163.00     5805.83    410.11 o 
   7   5  -7    12946.14    11983.35    577.22 o 
   9   5  -7     5636.88     5100.87    396.66 o 
 -12   6  -7     1830.48     1809.37    235.37 o 
 -10   6  -7     2446.61     2343.19    247.78 o 
  -8   6  -7     1669.51     1827.64    506.63 o 
  -6   6  -7     7796.61     7656.49   1763.36 o 
  -4   6  -7    31043.93    32230.11   6731.21 o 
  -2   6  -7     8063.63     8275.40   2617.67 o 
   0   6  -7    13147.28    16414.80    707.84 o 
   2   6  -7    35492.40    43089.94   1052.64 o 
   4   6  -7    12864.99    14937.88    433.26 o 
   6   6  -7     6096.21     5534.99    423.55 o 
   8   6  -7     5423.82     5596.46    421.63 o 
 -13   7  -7      619.86      589.19    204.98 o 
 -11   7  -7     1754.74     1776.24    238.48 o 
  -9   7  -7     5852.55     5840.36   1355.65 o 
  -7   7  -7     2353.51     2236.64    344.32 o 
  -5   7  -7     7411.98     7943.76   2063.02 o 
  -3   7  -7     5035.96     4834.53   1330.68 o 
  -1   7  -7     3104.09     3604.51    396.66 o 
   1   7  -7     5990.13     6354.24    470.61 o 
   3   7  -7     4988.66     4687.89    353.44 o 
   5   7  -7     5799.18     6002.72    445.64 o 
   7   7  -7     3000.93     2746.85    315.02 o 
   9   7  -7     1543.10     1467.55    252.59 o 
 -12   8  -7      696.52      614.38    216.17 o 
 -10   8  -7      313.11      183.30    181.20 o 
  -8   8  -7     1221.00      899.43    330.87 o 
  -6   8  -7     1607.31     1252.67    509.03 o 
  -4   8  -7     3584.52     3841.24   1358.06 o 
  -2   8  -7     3133.07     3188.65    390.90 o 
   0   8  -7      984.69     1077.55     94.16 o 
   2   8  -7     6804.06     8404.77    547.45 o 
   4   8  -7     6084.91     5600.30    407.22 o 
   6   8  -7      610.47      692.47    208.41 o 
   8   8  -7     1283.64     1322.52    242.99 o 
 -11   9  -7       91.07       27.37    142.89 o 
  -9   9  -7     1579.94     1449.32    433.16 o 
  -7   9  -7       32.29      -93.40    102.43 o 
  -5   9  -7      581.91      465.81    285.25 o 
  -3   9  -7      837.90     1182.30    295.81 o 
  -1   9  -7      495.84      452.37    237.23 o 
   1   9  -7      948.10     1044.95    253.55 o 
   3   9  -7     2326.48     2174.43    277.57 o 
   5   9  -7      721.12      863.43    238.19 o 
   7   9  -7      393.00      509.03    198.81 o 
 -10  10  -7      110.03      -32.48    147.43 o 
  -8  10  -7       38.05     -291.97    274.68 o 
  -6  10  -7      104.06       89.32    193.05 o 
  -4  10  -7      158.64       92.20    207.45 o 
  -2  10  -7      963.77      989.25    303.50 o 
   0  10  -7      128.02       65.31    150.79 o 
   2  10  -7      275.56      108.53    187.28 o 
   4  10  -7      277.81      106.61    169.04 o 
   6  10  -7      278.17      198.81    186.32 o 
   8  10  -7       37.65      148.87    177.68 o 
 -11  11  -7      273.95      285.25    293.89 o 
  -9  11  -7      201.87     -132.54    218.98 o 
  -7  11  -7      408.61      337.11    251.63 o 
  -5  11  -7      580.22      521.52    266.04 o 
  -3  11  -7     2671.18     3938.75    514.79 o 
  -1  11  -7     1583.43     2050.53    404.34 o 
   1  11  -7      549.14     1003.65    279.49 o 
   3  11  -7     1366.18     1726.86    309.26 o 
   7  11  -7      673.73      625.24    228.58 o 
 -10  12  -7      443.11      501.35    323.67 o 
  -8  12  -7      640.25      948.91    367.85 o 
  -6  12  -7      970.00     1482.91    435.08 o 
  -2  12  -7     2513.16     3827.33    535.92 o 
   0  12  -7      418.21      599.31    280.45 o 
   2  12  -7     2092.16     2453.91    382.25 o 
   4  12  -7      712.07     1026.71    281.41 o 
   6  12  -7      393.32      629.09    253.55 o 
  -9  13  -7      649.54     1193.82    412.03 o 
  -7  13  -7      306.05      303.50    272.76 o 
  -5  13  -7     1428.17     2160.02    504.23 o 
  -3  13  -7      968.43     1370.54    396.66 o 
  -1  13  -7     1033.93     1213.03    331.35 o 
   1  13  -7     1167.26     1471.39    322.71 o 
   3  13  -7     1957.32     2215.72    370.73 o 
   5  13  -7     2687.22     2241.66    345.76 o 
   7  13  -7     2272.05     2727.64    416.83 o 
  -8  14  -7     1437.59     1747.03    456.21 o 
  -6  14  -7     3022.57     4099.14    648.29 o 
  -4  14  -7     1797.66     1854.60    477.34 o 
  -2  14  -7     1642.72     2535.55    467.73 o 
   0  14  -7     1269.64     1667.32    391.86 o 
   2  14  -7     3931.49     4359.42    552.25 o 
   4  14  -7     1713.27     2267.59    407.22 o 
  -7  15  -7      566.14     1109.30    463.89 o 
  -5  15  -7     1013.00     2257.98    529.20 o 
  -3  15  -7     1777.14     2362.67    518.64 o 
  -1  15  -7     2387.52     3507.51    575.30 o 
   1  15  -7     2910.29     3180.00    512.87 o 
   3  15  -7     2034.12     2598.94    434.12 o 
   5  15  -7     1836.65     1589.52    375.53 o 
  -6  16  -7     2332.16     3571.86    701.12 o 
  -4  16  -7     1466.99     1373.42    485.02 o 
  -2  16  -7     1751.61     2077.42    520.56 o 
   0  16  -7     1317.56     1530.93    389.94 o 
   2  16  -7     2395.90     2637.36    498.47 o 
   4  16  -7     1439.84     1917.99    407.22 o 
  -5  17  -7       96.04      313.10    381.29 o 
  -3  17  -7      844.93      570.50    338.07 o 
  -1  17  -7     1459.40     1701.89    485.98 o 
   1  17  -7      574.88      711.68    353.44 o 
   3  17  -7      754.69     1029.59    363.04 o 
   5  17  -7      662.70      706.88    281.41 o 
  -2  18  -7      356.94      338.07    294.85 o 
   0  18  -7      666.28     1243.76    391.86 o 
   2  18  -7      463.30      552.25    296.77 o 
   4  18  -7      312.33      299.66    295.81 o 
 -14   0  -6     1106.59      932.58    369.77 o 
 -12   0  -6     1940.09     2108.11    283.72 o 
 -10   0  -6     4650.52     5391.86    381.64 o 
  -8   0  -6     5429.16     5595.90    882.16 o 
  -6   0  -6    10280.03    10352.16    379.38 o 
  -4   0  -6    37724.10    39213.11   1265.55 o 
  -2   0  -6    15965.48    16264.94    367.82 o 
   0   0  -6    25633.01    25875.75    407.90 o 
   2   0  -6    25382.46    24137.97    923.94 o 
   4   0  -6     4238.62     3872.48    282.37 o 
   6   0  -6    19152.05    16786.49    582.98 o 
   8   0  -6    11074.81    10532.13    506.15 o 
 -13   1  -6     2049.57     2154.84    256.88 o 
 -11   1  -6     4408.18     4536.06    263.66 o 
  -9   1  -6     5143.05     5604.18    268.80 o 
  -7   1  -6     6235.61     6072.76    723.10 o 
  -5   1  -6    14668.38    15614.48    435.78 o 
  -3   1  -6    32497.80    30760.96    414.47 o 
  -1   1  -6    13017.49    12501.03    393.70 o 
   1   1  -6     9509.28     8094.07    257.43 o 
   3   1  -6    18394.86    17149.75    461.97 o 
   5   1  -6     8723.89     7225.22    354.40 o 
   7   1  -6    12993.30    11837.49    506.63 o 
   9   1  -6     6800.92     6488.70    423.55 o 
 -14   2  -6      573.85      427.88    213.41 o 
 -12   2  -6     1087.89     1082.57    278.63 o 
 -10   2  -6     1696.54     2052.05    307.10 o 
  -8   2  -6     2507.01     2583.97    167.88 o 
  -6   2  -6     9106.55     9834.82    393.98 o 
  -4   2  -6     6986.63     6967.42    171.93 o 
  -2   2  -6    16498.41    16285.06   1730.63 o 
   0   2  -6    15793.89    14931.98    705.61 o 
   2   2  -6    28360.85    27972.65   1368.44 o 
   4   2  -6    35891.47    35540.13   2653.86 o 
   6   2  -6    11706.93    11498.33    489.82 o 
   8   2  -6     8456.18     7804.50    427.39 o 
  10   2  -6     2351.90     2250.30    277.57 o 
 -13   3  -6      291.85      426.21    161.15 o 
 -11   3  -6     3143.42     3210.52    282.47 o 
  -9   3  -6     1740.11     1296.33    166.91 o 
  -7   3  -6     3663.49     3437.16    203.44 o 
  -5   3  -6     3049.03     3125.94    151.80 o 
  -3   3  -6     8006.67     7708.38    531.29 o 
  -1   3  -6    14481.57    14763.46   1388.96 o 
   1   3  -6    11113.71    10526.72   1027.15 o 
   3   3  -6    19514.79    21348.23   1111.36 o 
   5   3  -6    16140.22    17525.06    601.23 o 
   7   3  -6     4660.40     4761.84    339.03 o 
   9   3  -6     3031.19     2786.22    295.81 o 
 -14   4  -6       82.34        3.54    173.63 o 
 -12   4  -6      196.72      106.35    128.82 o 
 -10   4  -6      466.71      495.94    259.96 o 
  -8   4  -6     4773.62     4682.76    399.41 o 
  -6   4  -6     2328.79     1970.38    209.17 o 
  -4   4  -6     8882.74     8559.59    999.41 o 
  -2   4  -6    14548.52    15904.95   3100.77 o 
   0   4  -6     4688.52     5232.57   1240.40 o 
   2   4  -6     2138.26     2471.18    203.61 o 
   4   4  -6     4799.90     4879.97    345.76 o 
   6   4  -6       45.10       45.14    102.77 o 
   8   4  -6     1829.26     1717.26    226.66 o 
 -13   5  -6       94.74        4.02    173.34 o 
 -11   5  -6      598.85      344.93    162.69 o 
  -9   5  -6      410.86      441.14    124.45 o 
  -7   5  -6       41.12       -3.10     88.11 o 
  -5   5  -6       96.67       29.44     65.46 o 
  -3   5  -6     6374.78     6123.72   1030.55 o 
  -1   5  -6      334.06      268.35     86.56 o 
   1   5  -6     3410.07     3544.01    312.14 o 
   3   5  -6     3887.81     4219.79    263.64 o 
   5   5  -6    12058.14    13543.10    586.83 o 
   7   5  -6     1067.32      995.01    187.28 o 
   9   5  -6        9.19      -11.53    121.01 o 
 -12   6  -6      115.62      154.29    172.44 o 
 -10   6  -6      444.00      260.94    137.92 o 
  -8   6  -6      986.92     1510.12    219.66 o 
  -6   6  -6      986.38      792.98    150.22 o 
  -4   6  -6     3057.00     2947.69    233.60 o 
  -2   6  -6     4607.92     5571.54   1255.29 o 
   0   6  -6     1035.99     1264.89    248.75 o 
   2   6  -6    26816.90    32567.41    898.97 o 
   4   6  -6     3308.32     3089.72    298.70 o 
   6   6  -6     2392.69     2670.01    292.93 o 
   8   6  -6     1433.79     1355.17    219.94 o 
 -13   7  -6      313.10      155.55    163.25 o 
 -11   7  -6      787.33      530.61    158.33 o 
  -9   7  -6     5924.89     5368.02    831.74 o 
  -7   7  -6     2602.75     2810.26    527.76 o 
  -5   7  -6     5294.96     4863.72    404.34 o 
  -3   7  -6    18991.09    27465.57   1109.30 o 
  -1   7  -6     2730.45     3320.24    403.86 o 
   1   7  -6     2189.46     2133.13    284.29 o 
   3   7  -6     2331.53     2196.52    259.32 o 
   5   7  -6     4228.59     3885.92    341.92 o 
   7   7  -6     3418.59     3407.63    332.31 o 
 -12   8  -6      436.59      180.02    188.67 o 
 -10   8  -6      805.98      790.54    185.09 o 
  -8   8  -6     1343.49      827.15    181.35 o 
  -6   8  -6     4896.93     4717.26   1772.96 o 
  -4   8  -6     9317.36    14604.38    891.28 o 
  -2   8  -6     4823.98     6277.41    534.96 o 
   0   8  -6     5783.55     7977.62    403.01 o 
   2   8  -6     9292.00    10728.06    570.50 o 
   6   8  -6     9727.82    10140.28    568.58 o 
   8   8  -6     3868.43     3624.68    344.80 o 
 -11   9  -6     2882.55     3959.88    648.29 o 
  -9   9  -6     5240.16     7273.38    740.50 o 
  -7   9  -6     1531.30     1367.55    473.49 o 
  -5   9  -6     7474.27    10504.28    801.96 o 
  -3   9  -6     9315.40    12036.18    783.72 o 
  -1   9  -6     6870.31     9072.27    649.25 o 
   1   9  -6    17832.85    21100.06    421.16 o 
   3   9  -6     3542.99     3612.20    362.08 o 
   7   9  -6    10077.21    11428.22    627.16 o 
 -12  10  -6      840.48      437.38    371.21 o 
 -10  10  -6     1635.38     1525.31    253.98 o 
  -8  10  -6     2992.53     4012.70    609.88 o 
  -6  10  -6     2237.38     2204.20    406.26 o 
  -4  10  -6     6235.11     8987.75    746.26 o 
  -2  10  -6     5544.15     7737.27    662.70 o 
   0  10  -6    12642.20    15978.76    846.14 o 
   2  10  -6    10066.17    12225.38    692.47 o 
   6  10  -6     6922.12     7085.13    537.84 o 
 -11  11  -6     1740.45     1754.72    489.82 o 
  -9  11  -6     3025.64     3805.25    581.06 o 
  -7  11  -6      708.09      751.06    356.32 o 
  -5  11  -6     3097.23     3535.36    518.64 o 
  -3  11  -6     3698.22     4662.91    567.62 o 
  -1  11  -6     5008.71     6836.38    629.09 o 
   1  11  -6     7098.29     6772.03    578.18 o 
   3  11  -6     1866.90     2051.49    329.43 o 
   7  11  -6     2361.38     2430.86    345.76 o 
 -10  12  -6      843.10     1461.78    412.03 o 
  -8  12  -6     1934.17     1861.32    471.57 o 
  -6  12  -6     2269.75     2607.58    488.86 o 
  -4  12  -6     2699.68     3908.01    564.74 o 
  -2  12  -6     1970.60     2575.89    437.00 o 
   0  12  -6     2306.45     2225.33    394.74 o 
   2  12  -6     2145.05     2326.17    374.57 o 
  -9  13  -6      479.39      842.30    374.57 o 
  -7  13  -6      492.63       67.23    336.15 o 
  -5  13  -6      724.17      934.50    368.81 o 
  -3  13  -6      897.93      683.83    330.39 o 
  -1  13  -6      352.50      390.90    275.64 o 
   1  13  -6      574.17      782.75    264.12 o 
   3  13  -6      970.13     1110.26    281.41 o 
  -8  14  -6      133.57       60.51    267.00 o 
  -6  14  -6     1273.95     1483.87    470.61 o 
  -4  14  -6      219.64      448.52    269.88 o 
  -2  14  -6       58.39       29.77    202.65 o 
   0  14  -6     3483.09     3553.61    493.66 o 
   2  14  -6      565.07      648.29    272.76 o 
   4  14  -6      628.40      534.96    282.37 o 
  -7  15  -6       65.98      336.15    397.62 o 
  -5  15  -6      400.64      232.43    273.72 o 
  -3  15  -6       56.93      178.64    304.46 o 
  -1  15  -6      350.65      361.12    242.99 o 
   1  15  -6      319.00      462.93    260.28 o 
   3  15  -6        7.68      -16.33    168.08 o 
  -6  16  -6      502.12      611.80    347.68 o 
  -4  16  -6      101.88      -94.12    211.30 o 
  -2  16  -6       42.46     -139.26    202.65 o 
   0  16  -6      691.77      812.53    296.77 o 
   2  16  -6      360.59      512.87    254.52 o 
   4  16  -6      162.07      171.92    211.30 o 
   8  16  -6      145.26      328.47    311.18 o 
  -5  17  -6      213.56     -135.42    365.93 o 
  -3  17  -6      270.36      422.59    370.73 o 
  -1  17  -6     1582.90     2461.60    529.20 o 
   1  17  -6      198.73      398.58    275.64 o 
   3  17  -6      483.45      374.57    234.35 o 
   5  17  -6      276.49      482.14    300.62 o 
  -2  18  -6      369.80      692.47    404.34 o 
   0  18  -6      375.29      425.47    285.25 o 
   2  18  -6     1166.95     1041.11    359.20 o 
   4  18  -6      485.73      874.00    369.77 o 
 -13   1  -5      249.49      203.71    133.67 o 
 -11   1  -5      862.55     1065.59    158.67 o 
  -9   1  -5      408.14      439.84    107.46 o 
  -7   1  -5     1041.16      995.29    110.17 o 
  -5   1  -5     8182.95     7790.42    230.15 o 
  -3   1  -5     1449.55     1393.46     79.02 o 
  -1   1  -5     5583.23     5184.40    153.18 o 
   1   1  -5    27323.65    24995.19   1401.52 o 
   3   1  -5     3764.82     3631.18    212.26 o 
   5   1  -5      183.27      232.88     79.45 o 
   7   1  -5      685.07      561.85    150.79 o 
   9   1  -5     1173.95     1088.17    221.86 o 
 -14   2  -5      811.41      926.30    218.27 o 
 -12   2  -5     2040.06     2687.29    262.21 o 
 -10   2  -5     2472.04     2886.89    265.24 o 
  -8   2  -5     2819.29     2584.17    167.70 o 
  -6   2  -5     7791.65     7702.55    753.20 o 
  -4   2  -5    11633.84    12546.75    680.62 o 
  -2   2  -5      288.19      287.11     60.27 o 
   0   2  -5     4518.27     4595.73    310.66 o 
   2   2  -5     7485.43     7404.67    458.25 o 
   4   2  -5     1829.06     1634.52    137.14 o 
   6   2  -5    10761.83    11038.28    453.33 o 
   8   2  -5     3371.83     3192.49    283.33 o 
 -13   3  -5     1580.42     1622.45    367.93 o 
 -11   3  -5     4461.47     5434.80    484.07 o 
  -9   3  -5     3886.88     4365.60    467.17 o 
  -7   3  -5     7883.67     8435.38    653.63 o 
  -5   3  -5    21128.76    23750.30   1794.66 o 
  -3   3  -5     5224.40     4924.88    277.12 o 
  -1   3  -5    27066.26    26078.15   2253.23 o 
   1   3  -5    11545.71    11737.50   2428.94 o 
   3   3  -5     4836.67     4347.52    402.90 o 
   5   3  -5      453.95      397.62    120.05 o 
   7   3  -5     7848.85     6891.12    374.57 o 
   9   3  -5     3229.43     2964.86    275.64 o 
 -14   4  -5     1500.24     1396.95    232.96 o 
 -12   4  -5     2342.90     2105.56    319.71 o 
 -10   4  -5     3907.87     4427.15    446.75 o 
  -8   4  -5     7038.33     6200.64    249.06 o 
  -6   4  -5    11321.17    10888.71   1171.12 o 
  -4   4  -5    33904.20    38901.32   4500.18 o 
  -2   4  -5     6384.64     6030.92   1106.90 o 
   0   4  -5    21965.88    24090.60    704.00 o 
   2   4  -5    37776.95    39594.91    775.07 o 
   4   4  -5    14823.75    16625.14    578.18 o 
   6   4  -5    16718.97    15889.45    558.01 o 
   8   4  -5     7447.87     7430.89    403.38 o 
 -13   5  -5     1224.56     1326.37    223.66 o 
 -11   5  -5     2622.37     2898.64    376.23 o 
  -9   5  -5     6175.30     4926.50    430.92 o 
  -7   5  -5     6201.98     5591.79    708.24 o 
  -5   5  -5     9294.40     9113.31   1201.06 o 
  -3   5  -5    14640.37    14316.26   3220.34 o 
  -1   5  -5    17210.28    20166.26    736.65 o 
   1   5  -5    59890.18    68427.19   1231.28 o 
   5   5  -5     5819.46     5902.84    367.85 o 
   7   5  -5     9131.46     9050.18    446.60 o 
   9   5  -5     2314.87     2031.32    246.83 o 
 -12   6  -5     1289.49     1130.80    244.57 o 
 -10   6  -5     2274.94     2197.64    255.54 o 
  -8   6  -5     4304.12     4015.12    363.91 o 
  -6   6  -5     9324.25     7662.28   1158.84 o 
  -4   6  -5    16431.90    17492.20   1434.82 o 
  -2   6  -5     6381.26     8155.06    528.24 o 
   0   6  -5    33122.02    42110.29   1094.90 o 
   2   6  -5    47151.01    53982.23   1138.12 o 
   4   6  -5     9696.91     9284.53    483.10 o 
   6   6  -5    10702.40    10877.89    519.60 o 
   8   6  -5     8510.12     8453.75    452.37 o 
 -13   7  -5      742.72      484.49    202.87 o 
 -11   7  -5     1109.40      994.26    261.51 o 
  -9   7  -5     4663.88     3944.65    528.17 o 
  -7   7  -5     4237.25     4013.21    500.17 o 
  -5   7  -5     9022.12     8529.87   3010.48 o 
  -3   7  -5     4532.87     6033.27    207.93 o 
  -1   7  -5     9782.71    12224.32    461.49 o 
   1   7  -5    12754.35    13042.71    598.35 o 
   5   7  -5     2579.77     2315.61    271.80 o 
   7   7  -5    10446.83    10240.16    528.24 o 
 -12   8  -5      794.39      694.19    192.91 o 
 -10   8  -5      661.84      404.21    146.09 o 
  -8   8  -5     1994.73     1887.19    208.99 o 
  -6   8  -5     3117.61     3051.88    771.71 o 
  -4   8  -5     4273.95     5949.90    553.21 o 
  -2   8  -5     1598.06     1881.31    144.65 o 
   0   8  -5     4471.61     4815.37    235.00 o 
   2   8  -5     3852.10     4900.14    397.62 o 
   6   8  -5     2939.66     2507.70    291.97 o 
   8   8  -5     3697.64     3297.18    311.18 o 
 -11   9  -5      138.43       19.70    146.06 o 
  -9   9  -5      682.62      552.65    169.65 o 
  -7   9  -5      403.04      295.81    211.30 o 
  -5   9  -5     1253.31     1465.62    339.99 o 
  -3   9  -5     1637.88     2086.07    367.85 o 
  -1   9  -5      761.10      736.56    230.50 o 
   1   9  -5     3793.15     4098.25    192.23 o 
   7   9  -5      885.02      706.88    193.05 o 
 -12  10  -5      117.33      244.17    285.23 o 
 -10  10  -5       22.90      166.16    238.19 o 
  -8  10  -5        6.37     -156.55    193.05 o 
  -6  10  -5      234.51      278.53    290.05 o 
  -4  10  -5      688.00      824.05    314.06 o 
  -2  10  -5      141.77      139.26    226.66 o 
   0  10  -5      406.83      221.93    106.59 o 
   2  10  -5      805.42      886.43    135.39 o 
 -11  11  -5       91.45      185.36    346.72 o 
  -9  11  -5      300.03      213.22    264.12 o 
  -7  11  -5     1779.58     1903.58    405.30 o 
  -5  11  -5     1049.65     1061.28    307.34 o 
  -3  11  -5      197.86      286.21    212.26 o 
  -1  11  -5     2176.45     2408.77    391.86 o 
   1  11  -5     2657.94     2994.92    245.07 o 
   7  11  -5      876.35      827.90    231.46 o 
 -10  12  -5     1293.75     1090.09    383.21 o 
  -8  12  -5      336.56      521.52    355.36 o 
  -6  12  -5     2707.29     3036.90    511.91 o 
  -4  12  -5     1058.14     1821.95    410.11 o 
  -2  12  -5     1930.74     2436.63    437.00 o 
   0  12  -5     2418.04     3436.44    468.69 o 
   2  12  -5     2276.39     2366.36    196.76 o 
  -9  13  -5      575.06      895.13    350.56 o 
  -7  13  -5     2237.87     3410.51    580.10 o 
  -5  13  -5     2145.39     2334.82    449.48 o 
  -3  13  -5     1954.86     2740.12    507.11 o 
  -1  13  -5     1608.49     2071.66    373.61 o 
   1  13  -5     2679.31     2750.69    395.70 o 
   3  13  -5     1863.04     2510.49    210.41 o 
  -8  14  -5      736.78      900.89    362.08 o 
  -6  14  -5     2349.05     2892.83    526.32 o 
  -4  14  -5     2024.76     2549.00    476.38 o 
  -2  14  -5     1678.16     2160.98    423.55 o 
   0  14  -5     1129.27     1161.17    353.44 o 
   2  14  -5      823.36      898.01    283.33 o 
   4  14  -5     2040.97     2093.32    247.81 o 
  -7  15  -5     1471.39     1770.08    493.66 o 
  -5  15  -5     1527.95     1949.68    502.31 o 
  -3  15  -5     2296.98     3714.00    607.00 o 
  -1  15  -5     2042.05     2407.81    433.16 o 
   1  15  -5     3290.68     3418.19    492.70 o 
   3  15  -5     2324.08     2447.19    437.00 o 
   5  15  -5     2047.28     2363.55    288.84 o 
   7  15  -5     2370.98     2388.60    450.44 o 
  -6  16  -5     2019.50     2999.44    567.62 o 
  -4  16  -5     1195.40     1910.31    497.51 o 
  -2  16  -5     1939.18     2740.12    506.15 o 
   0  16  -5     2084.83     2760.29    524.40 o 
   2  16  -5     3157.91     2679.61    440.84 o 
   4  16  -5     1186.75     1840.19    468.69 o 
   8  16  -5      687.84      609.58    226.53 o 
  -5  17  -5      390.98      523.44    325.59 o 
  -3  17  -5     1062.13     1217.83    408.19 o 
  -1  17  -5     2605.97     2711.31    498.47 o 
   1  17  -5     1597.09     1552.06    378.41 o 
   3  17  -5     1214.78     1313.88    363.04 o 
  -4  18  -5      298.34      488.86    401.46 o 
  -2  18  -5      329.15      308.30    290.05 o 
   0  18  -5      720.85     1181.34    437.00 o 
   2  18  -5      350.35      376.49    242.03 o 
   4  18  -5      330.62      153.67    313.10 o 
 -14   0  -4     1422.20     1890.11    373.13 o 
 -12   0  -4     7186.05     7428.86   1287.94 o 
 -10   0  -4     7602.90    10803.33   1193.34 o 
  -8   0  -4     6924.37     6682.83   1128.03 o 
  -6   0  -4     1876.15     1910.28    172.76 o 
  -4   0  -4    37881.60    40734.26    629.20 o 
  -2   0  -4     9226.48     9760.59    412.51 o 
   0   0  -4    35379.21    34470.09    855.75 o 
   2   0  -4    49424.41    43999.47    728.01 o 
   4   0  -4    46860.25    43032.31    770.27 o 
   6   0  -4     4484.18     3812.93    255.48 o 
 -13   1  -4      370.66      465.98    136.08 o 
 -11   1  -4     3629.76     5481.72    327.57 o 
  -9   1  -4     4696.25     4694.71    394.15 o 
  -7   1  -4    15813.27    17706.44   1219.92 o 
  -5   1  -4    58253.79    67846.50   2274.64 o 
  -3   1  -4    20535.39    21228.82    737.55 o 
  -1   1  -4    19043.27    18522.02   1176.02 o 
   1   1  -4    48923.84    45899.36   1348.01 o 
   3   1  -4    40850.30    38085.46   1522.77 o 
   5   1  -4    11262.49     9747.41    508.07 o 
   7   1  -4     8097.69     7685.40    370.73 o 
 -14   2  -4      803.67      839.14    195.92 o 
 -12   2  -4     4667.77     5032.68    287.38 o 
 -10   2  -4     6514.91     7719.68    878.76 o 
  -8   2  -4     4089.20     4158.71    475.07 o 
  -6   2  -4     6695.71     6824.67    221.20 o 
  -4   2  -4    17963.58    15911.81   1442.41 o 
  -2   2  -4    36621.54    38736.91   2512.20 o 
   0   2  -4    31753.84    30377.30   3796.72 o 
   2   2  -4    30722.62    29526.78    678.70 o 
   4   2  -4     6758.31     6515.59    304.46 o 
   6   2  -4    12507.00    13145.48    455.25 o 
   8   2  -4     8820.29     9333.51    421.63 o 
 -13   3  -4      183.00      119.77    166.84 o 
 -11   3  -4     1610.67     1622.44    175.36 o 
  -9   3  -4     1860.65     2084.48    164.12 o 
  -7   3  -4     1593.38     1465.24    128.53 o 
  -5   3  -4    14348.29    15658.10    689.95 o 
  -3   3  -4     1163.09     1405.00    240.44 o 
  -1   3  -4    15239.08    16570.45   4276.34 o 
   1   3  -4    82565.61    98338.03   1220.71 o 
   3   3  -4     9120.84     9277.81    384.17 o 
   5   3  -4     7053.96     6869.03    326.55 o 
   7   3  -4     5322.59     5569.57    312.14 o 
   9   3  -4     3938.09     4032.87    304.46 o 
 -14   4  -4       31.55       24.51    144.83 o 
 -12   4  -4      297.26      317.47    129.21 o 
 -10   4  -4      426.74      264.50    141.70 o 
  -8   4  -4      357.40      242.02     89.61 o 
  -6   4  -4      100.85      120.63     63.11 o 
  -4   4  -4      809.28      844.90    121.99 o 
  -2   4  -4      151.14       96.08     98.44 o 
   0   4  -4    12071.90    13448.02    515.75 o 
   4   4  -4     7998.21     8089.75    379.37 o 
   6   4  -4     1505.63     1532.85    173.84 o 
   8   4  -4     4306.92     4270.10    291.01 o 
 -13   5  -4       49.73       61.54    151.39 o 
 -11   5  -4      282.67       35.79    136.34 o 
  -9   5  -4      526.59      270.90    115.68 o 
  -7   5  -4      135.24      127.64     77.41 o 
  -5   5  -4       49.23       99.75     59.56 o 
  -3   5  -4      629.14      640.17     73.69 o 
  -1   5  -4      171.42      292.93    134.46 o 
   1   5  -4    14951.04    15921.14    551.29 o 
   5   5  -4      135.26      179.60    104.69 o 
   7   5  -4      304.25      311.18    130.62 o 
 -14   6  -4       87.81       62.62    182.23 o 
 -12   6  -4      242.61      162.35    115.44 o 
 -10   6  -4      627.52      684.73    158.06 o 
  -8   6  -4     1026.12      827.57    147.94 o 
  -6   6  -4      176.90      109.75     74.39 o 
  -4   6  -4     2822.37     3476.79    359.26 o 
  -2   6  -4      461.00      539.11    112.85 o 
   0   6  -4     6798.90     8275.13    200.98 o 
   6   6  -4     2848.95     3021.53    270.84 o 
   8   6  -4      586.64      542.65    151.75 o 
 -13   7  -4      125.76       37.52    156.01 o 
 -11   7  -4     1075.94     1003.96    170.11 o 
  -9   7  -4      665.68      542.97    136.25 o 
  -7   7  -4     1329.30     1145.02    163.74 o 
  -5   7  -4     3133.37     3348.12    603.96 o 
  -3   7  -4      486.60      541.33     99.14 o 
  -1   7  -4     6238.22     7370.93    260.76 o 
   1   7  -4     5556.02     6398.42    441.80 o 
   5   7  -4     6202.20     6669.26    423.55 o 
   7   7  -4     4093.31     4578.40    346.72 o 
 -12   8  -4     1152.06      948.56    198.42 o 
 -10   8  -4     3368.04     2639.87    245.47 o 
  -8   8  -4      981.52      602.95    135.55 o 
  -6   8  -4     5532.82     5399.00   1464.66 o 
  -4   8  -4    14376.72    18728.13    473.59 o 
  -2   8  -4    13602.80    17380.62    419.30 o 
   0   8  -4     9842.83    11848.95    366.56 o 
   6   8  -4     9066.22     9375.77    508.07 o 
 -13   9  -4     1041.87     1292.98    413.87 o 
 -11   9  -4     1080.27      847.86    186.83 o 
  -9   9  -4     2928.18     2818.41    687.40 o 
  -7   9  -4     3377.96     3938.75    521.52 o 
  -5   9  -4     7163.50     9070.35    704.96 o 
  -3   9  -4    10168.59    13801.29    423.30 o 
  -1   9  -4     6358.52     7844.88    320.88 o 
   1   9  -4    23785.55    28092.53    806.53 o 
   7   9  -4     8326.08     8475.84    496.55 o 
 -12  10  -4     1736.58     1767.73    317.58 o 
 -10  10  -4     4946.47     5564.82    638.69 o 
  -8  10  -4     1874.76     2255.10    444.68 o 
  -6  10  -4     4584.05     5258.38    606.03 o 
  -4  10  -4    12641.97    16898.86    954.67 o 
  -2  10  -4     5051.03     6541.51    306.09 o 
   0  10  -4     8865.21     9365.62    417.79 o 
   2  10  -4    11028.25    11807.06    780.35 o 
 -11  11  -4      744.43      762.88    252.43 o 
  -9  11  -4     3328.47     4571.67    624.28 o 
  -7  11  -4     8606.67    11652.00    941.23 o 
  -5  11  -4     3127.37     5581.09    630.05 o 
  -3  11  -4     5996.11     7584.56    677.11 o 
  -1  11  -4     6542.09     7651.85    366.42 o 
   1  11  -4     8996.65     8881.01    417.79 o 
   3  11  -4     6905.88     6988.04    364.39 o 
 -10  12  -4     2334.35     3370.17    621.40 o 
  -8  12  -4      452.17      545.53    287.17 o 
  -6  12  -4     2108.33     2734.36    498.47 o 
  -4  12  -4     3776.68     6573.22    686.71 o 
  -2  12  -4     4118.39     4114.51    495.58 o 
   0  12  -4     4788.44     5193.06    321.51 o 
   2  12  -4     1903.90     2275.53    229.35 o 
   4  12  -4     1809.77     1957.37    320.79 o 
  -9  13  -4      536.77      702.08    303.50 o 
  -7  13  -4     2341.19     3045.54    587.79 o 
  -5  13  -4     1486.51     2511.54    459.09 o 
  -3  13  -4     1616.61     1841.15    376.49 o 
  -1  13  -4     1606.09     1483.87    341.92 o 
   1  13  -4      445.68      402.42    266.04 o 
   3  13  -4      152.35       -1.97    126.23 o 
   5  13  -4     1060.74      994.05    287.17 o 
 -10  14  -4      179.76      460.05    375.53 o 
  -8  14  -4      109.10      -72.03    333.27 o 
  -6  14  -4      277.42      302.54    347.68 o 
  -4  14  -4      233.00     -122.94    190.17 o 
  -2  14  -4       98.17     1230.32    359.20 o 
   0  14  -4      276.94      436.04    273.72 o 
   2  14  -4      131.80       18.25    223.78 o 
   4  14  -4      249.71      247.27    157.34 o 
   6  14  -4      232.35      139.93    168.12 o 
  -9  15  -4       88.36       26.89    359.20 o 
  -7  15  -4      365.86      502.31    322.71 o 
  -5  15  -4       11.63     -104.69    205.53 o 
  -3  15  -4       62.35      108.53    217.06 o 
  -1  15  -4     1083.91     1183.26    346.72 o 
   1  15  -4      331.59      418.75    236.27 o 
   5  15  -4      237.33      242.09    175.51 o 
   7  15  -4       54.87       42.19    162.57 o 
  -8  16  -4       78.39      230.50    310.22 o 
  -6  16  -4      506.31      576.26    408.19 o 
  -4  16  -4      361.02      547.45    308.30 o 
  -2  16  -4      113.81       -4.80    198.81 o 
   0  16  -4      144.01      188.25    219.94 o 
   2  16  -4      117.50       59.55    277.57 o 
   6  16  -4      521.98      446.75    192.63 o 
   8  16  -4      167.94      152.27    201.42 o 
  -5  17  -4      326.60       83.56    364.01 o 
  -3  17  -4      475.75      162.31    252.59 o 
  -1  17  -4      244.89      311.18    250.67 o 
   1  17  -4      719.70      997.89    350.56 o 
   3  17  -4      694.34      765.47    299.66 o 
   7  17  -4      152.09      294.58    198.45 o 
  -4  18  -4      684.55      568.58    346.72 o 
  -2  18  -4     1295.01     1284.10    388.02 o 
   0  18  -4      518.80      655.02    365.93 o 
   2  18  -4      917.23     1054.56    404.34 o 
   4  18  -4      849.21     1126.59    450.44 o 
  -1  19  -4      587.18      609.88    388.02 o 
   1  19  -4      656.08      860.55    381.29 o 
 -15   1  -3      127.34      143.76    177.82 o 
 -13   1  -3      132.69       43.23    126.52 o 
 -11   1  -3     1060.06     1315.18    166.47 o 
  -9   1  -3     1166.01     1211.77    136.50 o 
  -7   1  -3      148.17       62.72     68.60 o 
  -5   1  -3    13202.39    14485.28    631.72 o 
  -3   1  -3     2111.82     2451.97    118.89 o 
  -1   1  -3     2869.96     2869.07     91.06 o 
   1   1  -3     3165.69     3165.71    276.66 o 
   3   1  -3     8994.39     8313.01    214.17 o 
   5   1  -3     3955.37     3574.74    217.06 o 
   7   1  -3     5213.54     5571.49    298.70 o 
 -14   2  -3      896.02     1021.24    196.79 o 
 -12   2  -3     1705.43     1693.40    242.60 o 
 -10   2  -3     4080.90     5084.42    589.86 o 
  -8   2  -3     1891.83     1669.30    207.25 o 
  -6   2  -3     1221.73      980.38     93.51 o 
  -4   2  -3     6779.59     7036.08    181.43 o 
  -2   2  -3    12820.68    13547.59   1458.22 o 
   0   2  -3    11855.51    10781.06    321.50 o 
   2   2  -3    56952.83    60222.18    866.31 o 
   4   2  -3     2050.49     1827.71    159.43 o 
   6   2  -3     3409.71     3262.60    216.10 o 
   8   2  -3     2716.96     2238.77    206.49 o 
 -13   3  -3     1504.25     1812.04    299.76 o 
 -11   3  -3     5233.73     6198.87    441.11 o 
  -9   3  -3     4878.67     4896.12    302.12 o 
  -7   3  -3     5085.16     4604.82    466.20 o 
  -5   3  -3    16611.29    19201.93   1710.52 o 
  -3   3  -3    21892.11    23407.96   2746.75 o 
  -1   3  -3    36405.32    40444.35   7714.70 o 
   1   3  -3   151828.23   181741.27   1780.65 o 
   3   3  -3     1326.89     1470.43    158.47 o 
   5   3  -3     8156.59     8132.01    326.55 o 
   7   3  -3    14072.47    14325.86    456.21 o 
 -14   4  -3     1322.24     1187.61    267.91 o 
 -12   4  -3     3387.73     3724.98    483.44 o 
 -10   4  -3     4098.69     4162.38    342.78 o 
  -8   4  -3     8230.25     8545.73   1047.05 o 
  -6   4  -3    14314.30    15599.54   2416.82 o 
  -4   4  -3    10836.71    12055.65   1006.57 o 
  -2   4  -3    33710.48    42174.54   4936.40 o 
   0   4  -3    21924.71    26807.67    708.80 o 
   4   4  -3     6215.76     5801.03    298.70 o 
   6   4  -3    11672.16    10773.20    396.66 o 
   8   4  -3     2901.57     2886.11    229.54 o 
 -13   5  -3     2270.59     2171.91    248.79 o 
 -11   5  -3     2086.39     2178.59    403.10 o 
  -9   5  -3     4505.79     4415.60    225.26 o 
  -7   5  -3     8233.94     8649.08    972.43 o 
  -5   5  -3    23834.79    24223.53   3377.09 o 
  -3   5  -3     9876.53    11744.21   1605.69 o 
  -1   5  -3    22431.69    29221.46   1051.20 o 
   5   5  -3    20985.27    21050.82    596.43 o 
   7   5  -3    20966.61    20345.86    578.18 o 
 -14   6  -3      817.22      944.08    211.85 o 
 -12   6  -3     1791.99     1626.87    508.19 o 
 -10   6  -3     2382.19     2508.53    253.12 o 
  -8   6  -3     4933.74     5311.06    415.88 o 
  -6   6  -3    10227.74     9877.59    644.20 o 
  -4   6  -3    11504.50    11186.28   1618.05 o 
  -2   6  -3    10730.67    14652.73    344.58 o 
   0   6  -3    27377.02    33289.74    428.40 o 
   6   6  -3    26675.77    24808.04    684.79 o 
 -13   7  -3      647.47      477.46    162.15 o 
 -11   7  -3     1404.50     1198.70    193.92 o 
  -9   7  -3     3741.31     3485.35    259.78 o 
  -7   7  -3     4596.27     4156.78    203.23 o 
  -5   7  -3     4221.64     4749.18    592.21 o 
  -3   7  -3    11149.47    13421.78    370.60 o 
  -1   7  -3    13789.42    17424.55    770.27 o 
   1   7  -3    25894.33    26236.21    675.19 o 
   7   7  -3     9514.29     9110.69    443.72 o 
 -12   8  -3      648.82      678.62    196.52 o 
 -10   8  -3     1601.18     1704.21    220.70 o 
  -8   8  -3     2993.73     2762.31    492.62 o 
  -6   8  -3     2027.86     1816.65    636.77 o 
  -4   8  -3    11133.06    14267.78    438.70 o 
  -2   8  -3     3493.46     4109.16    222.16 o 
   0   8  -3    17548.31    21225.68    505.76 o 
   6   8  -3     5220.87     5610.86    387.06 o 
 -13   9  -3      135.02      239.06    171.96 o 
 -11   9  -3      406.19      380.64    139.73 o 
  -9   9  -3     2483.99     3132.56   1214.95 o 
  -7   9  -3      924.01      708.80    254.52 o 
  -5   9  -3     2289.51     2464.48    384.17 o 
  -3   9  -3     1179.11     1565.70    201.69 o 
  -1   9  -3      795.84      790.45    129.36 o 
   1   9  -3     1001.94     1084.53    146.99 o 
   7   9  -3       78.42      168.08    126.78 o 
 -12  10  -3       20.64      103.33    235.41 o 
 -10  10  -3     1864.64     1690.90    311.18 o 
  -8  10  -3     1044.40     1316.10    266.65 o 
  -6  10  -3      110.37      187.28    194.01 o 
  -4  10  -3     1922.89     2326.17    417.79 o 
  -2  10  -3       36.42      -28.77    101.33 o 
   0  10  -3      882.15      913.21    142.33 o 
   2  10  -3      221.60      183.64     95.04 o 
 -11  11  -3      138.27      242.02    239.69 o 
  -9  11  -3      147.02      325.98    218.39 o 
  -7  11  -3     2771.30     4658.11    603.15 o 
  -5  11  -3      788.97      946.99    331.35 o 
  -3  11  -3      458.70      712.64    250.67 o 
  -1  11  -3     2208.42     2302.67    215.30 o 
   1  11  -3      578.70      629.09    192.09 o 
   3  11  -3      287.76      238.03    114.06 o 
 -10  12  -3     2346.44     3484.46    601.23 o 
  -8  12  -3      489.59      404.34    270.84 o 
  -6  12  -3     1500.20     1784.49    388.02 o 
  -4  12  -3     1922.17     2340.58    447.56 o 
  -2  12  -3      435.49      549.37    284.29 o 
   0  12  -3     1976.92     2248.42    237.74 o 
   2  12  -3     3524.12     4025.07    479.74 o 
   4  12  -3     1056.08     1172.09    203.57 o 
 -11  13  -3      621.01      473.49    329.43 o 
  -9  13  -3     1447.34     1253.37    367.85 o 
  -7  13  -3     6030.17     5641.60    676.15 o 
  -5  13  -3     3006.69     3830.22    573.38 o 
  -3  13  -3     1210.48     1000.77    297.73 o 
  -1  13  -3     5574.92     6503.11    604.11 o 
   1  13  -3     3698.97     3517.21    287.29 o 
   3  13  -3     2598.04     3343.99    395.70 o 
   5  13  -3     1642.27     1399.93    226.30 o 
 -10  14  -3     1620.85     2225.33    530.16 o 
  -8  14  -3      979.76     1211.11    465.81 o 
  -6  14  -3     1006.21     1409.92    386.10 o 
  -4  14  -3     2030.03     2881.31    524.40 o 
  -2  14  -3     3156.62     3912.81    558.97 o 
   0  14  -3     3425.82     3508.47    470.61 o 
   2  14  -3     3099.33     3050.34    405.30 o 
   4  14  -3     2348.54     2539.40    294.23 o 
   6  14  -3     4072.73     3765.83    365.78 o 
  -9  15  -3      655.77      693.43    345.76 o 
  -7  15  -3     3436.11     4701.33    699.20 o 
  -5  15  -3     3288.45     5192.11    701.12 o 
  -3  15  -3     2463.61     2834.25    485.02 o 
  -1  15  -3     5576.36     5573.41    620.44 o 
   1  15  -3     1975.72     1611.61    355.36 o 
   3  15  -3     2520.92     2322.33    390.90 o 
   5  15  -3     1090.47     1069.39    242.42 o 
   7  15  -3      788.67      748.92    234.24 o 
  -8  16  -3     1031.36      999.81    393.78 o 
  -6  16  -3     1089.97     1326.36    401.46 o 
  -4  16  -3     1876.42     2479.84    535.92 o 
  -2  16  -3     3282.60     3869.59    595.47 o 
   0  16  -3     1324.06     1879.57    377.45 o 
   2  16  -3     1378.98     2779.50    543.61 o 
   4  16  -3     2368.75     2584.53    447.56 o 
   6  16  -3     2623.29     2919.29    369.77 o 
   8  16  -3      919.84     1056.93    285.90 o 
  -5  17  -3      789.13      917.22    418.75 o 
  -3  17  -3      653.47      751.06    318.86 o 
  -1  17  -3     1624.60     1940.08    469.65 o 
   1  17  -3     1877.62     2136.97    480.22 o 
   5  17  -3     1026.22     1095.86    328.47 o 
   7  17  -3      498.86      828.88    272.31 o 
  -4  18  -3       64.02       65.31    266.04 o 
  -2  18  -3      453.93      712.64    373.61 o 
   0  18  -3      310.70      385.13    266.04 o 
   2  18  -3      268.46      669.42    366.89 o 
  -1  19  -3      436.03      306.38    365.93 o 
   1  19  -3      193.98      147.91    224.74 o 
 -14   0  -2      664.22      645.37    240.86 o 
 -12   0  -2     7283.99     8963.53    515.86 o 
 -10   0  -2     3470.56     5158.31    849.51 o 
  -8   0  -2     2066.13     2343.86    208.28 o 
  -6   0  -2    25793.27    26766.79    579.17 o 
  -4   0  -2    26816.18    28668.17   3575.70 o 
  -2   0  -2    55181.93    58324.57   1101.14 o 
   0   0  -2    71179.70    69387.91   4880.93 o 
   2   0  -2    22551.55    21900.81    400.50 o 
   4   0  -2    18108.30    17483.77    421.63 o 
 -15   1  -2     1147.39     1957.41    383.69 o 
 -13   1  -2     1325.34     1764.57    325.77 o 
 -11   1  -2     2956.97     4366.37    491.85 o 
  -9   1  -2     5863.16     7033.52    283.91 o 
  -7   1  -2     9463.18    10683.89    882.78 o 
  -5   1  -2    73650.12    86291.43   4776.11 o 
  -3   1  -2    12983.19    12462.32    536.76 o 
  -1   1  -2    41625.39    42739.25   3517.64 o 
   1   1  -2    68533.24    73031.38   3757.70 o 
   3   1  -2    16904.95    15395.78    355.36 o 
   5   1  -2    33988.64    37062.24    635.81 o 
 -14   2  -2      774.41     1163.47    178.62 o 
 -12   2  -2     4311.53     5393.74    544.25 o 
 -10   2  -2     7047.97     8230.09    897.89 o 
  -8   2  -2     4048.55     4815.35    435.57 o 
  -6   2  -2    14411.83    14518.96   1353.95 o 
  -4   2  -2    10218.39    11475.70    608.43 o 
  -2   2  -2     5130.10     5635.71    446.97 o 
   0   2  -2    42919.53    53196.60    755.86 o 
   2   2  -2    16735.37    16166.05    386.10 o 
   4   2  -2    17642.69    17326.26    398.58 o 
   6   2  -2    11729.52    13253.05    383.21 o 
 -15   3  -2      417.80      668.46    403.38 o 
 -13   3  -2      938.41     1160.26    170.16 o 
 -11   3  -2     1771.84     1911.70    229.41 o 
  -9   3  -2     1881.49     1884.75    254.10 o 
  -7   3  -2     1641.58     1574.44    121.77 o 
  -5   3  -2    20289.38    22283.99   2102.55 o 
  -3   3  -2     2265.84     2391.68    281.00 o 
  -1   3  -2      711.57      822.98     81.30 o 
   3   3  -2     9178.65     9150.07    319.82 o 
   5   3  -2    10814.63    11916.12    357.28 o 
   7   3  -2    11318.69    11864.26    376.49 o 
 -14   4  -2      294.07      330.83    153.06 o 
 -12   4  -2      373.83      262.48    113.21 o 
 -10   4  -2     1022.06     1159.92    142.40 o 
  -8   4  -2      272.28      186.75     87.19 o 
  -6   4  -2     1338.70     1439.34    139.18 o 
  -4   4  -2     9224.18     9529.94   1136.74 o 
  -2   4  -2     6756.70     7668.23   1141.82 o 
   0   4  -2     6444.08     7100.75    160.63 o 
   4   4  -2     5665.97     5917.24    282.37 o 
   6   4  -2     6054.55     6167.92    276.61 o 
   8   4  -2     3067.30     2788.14    202.65 o 
 -13   5  -2       14.51       90.96    164.37 o 
 -11   5  -2      131.22      -39.90     99.35 o 
  -9   5  -2      111.18       50.13     86.60 o 
  -7   5  -2      298.83      246.92     77.52 o 
  -5   5  -2       37.92       88.74     71.39 o 
  -3   5  -2     1598.10     1672.34    128.29 o 
  -1   5  -2     1972.17     2425.06    142.08 o 
   5   5  -2     1875.82     1531.89    168.08 o 
   7   5  -2      161.19      157.51     86.44 o 
 -14   6  -2       63.71     -158.81    192.24 o 
 -12   6  -2      379.22      243.59    135.69 o 
 -10   6  -2      820.36      686.09    173.10 o 
  -8   6  -2      532.01      622.37    110.76 o 
  -6   6  -2     1184.06     1051.47    152.49 o 
  -4   6  -2     4522.09     5315.08    317.16 o 
  -2   6  -2     6579.43     7753.41    555.13 o 
   0   6  -2     3793.03     4383.43    262.20 o 
   6   6  -2     4578.15     4641.78    284.29 o 
 -13   7  -2      827.43      900.97    184.66 o 
 -11   7  -2     1165.14     1052.71    183.92 o 
  -9   7  -2       51.88       48.74    100.91 o 
  -7   7  -2     3305.37     3114.19    277.67 o 
  -5   7  -2     8186.63     9262.15    957.87 o 
  -3   7  -2      778.93     1013.13    141.41 o 
  -1   7  -2     3534.47     4013.76    212.95 o 
   1   7  -2    21635.75    23473.43   1671.16 o 
   7   7  -2    10336.98    10423.60    441.80 o 
 -12   8  -2     1270.87      876.01    168.77 o 
 -10   8  -2     3414.44     3119.03    519.19 o 
  -8   8  -2     4603.17     3973.99    282.13 o 
  -6   8  -2     6011.71     6776.14    987.74 o 
  -4   8  -2     9686.99    11773.78    459.09 o 
  -2   8  -2     5983.32     7231.95    400.98 o 
   0   8  -2     8633.76     8290.48    419.71 o 
 -13   9  -2     1644.78     1957.38    341.86 o 
 -11   9  -2     2239.99     2496.60    340.40 o 
  -9   9  -2      691.86      810.30    240.91 o 
  -7   9  -2     7180.58     6880.87   1670.20 o 
  -5   9  -2     6627.88     9089.20    407.71 o 
  -3   9  -2     2001.49     2154.92    195.59 o 
  -1   9  -2     7248.48     8091.66    583.94 o 
   1   9  -2    13759.40    15356.68    989.25 o 
 -12  10  -2     1913.57     2244.56    335.00 o 
 -10  10  -2     3310.13     3626.34   1211.59 o 
  -8  10  -2     2787.72     2601.79    296.52 o 
  -6  10  -2     7200.80     9248.99    732.81 o 
  -4  10  -2    14573.93    19521.96    577.19 o 
  -2  10  -2     7071.25     8354.18    359.25 o 
   0  10  -2     7145.23     6505.03    428.35 o 
   2  10  -2     8850.08     8623.04    741.94 o 
 -11  11  -2     1530.31     1459.41    300.95 o 
  -9  11  -2      492.74      527.32    192.74 o 
  -7  11  -2     6059.77     7562.47    726.09 o 
  -5  11  -2     4393.12     5700.18    618.52 o 
  -3  11  -2     7532.49     8828.71    406.73 o 
  -1  11  -2     9423.11    10480.17    438.22 o 
   1  11  -2     4502.10     4790.65    412.99 o 
   3  11  -2     5935.51     6493.79    366.35 o 
 -10  12  -2     1715.01     2448.08    369.82 o 
  -8  12  -2     1194.16     1742.23    449.48 o 
  -6  12  -2     2744.53     2464.48    433.16 o 
  -4  12  -2     6467.78     7588.40    705.92 o 
  -2  12  -2     4815.27     5421.79    328.45 o 
   0  12  -2     6787.62     7356.50    389.69 o 
   2  12  -2     4081.15     4359.42    440.84 o 
   4  12  -2     2969.83     3003.15    284.72 o 
 -11  13  -2      206.58      346.72    380.33 o 
  -9  13  -2      533.60      646.37    300.62 o 
  -7  13  -2     1765.69     2382.84    463.89 o 
  -5  13  -2      861.34      835.58    354.40 o 
  -3  13  -2     1187.84     1599.13    343.84 o 
  -1  13  -2     1907.73     2088.24    231.97 o 
   1  13  -2     2060.60     2327.14    332.31 o 
   3  13  -2      848.20     1051.82    193.42 o 
   5  13  -2      226.71      398.49    161.69 o 
 -10  14  -2      386.22      686.71    329.43 o 
  -8  14  -2      330.99      650.21    377.45 o 
  -6  14  -2       94.06      -39.38    290.05 o 
  -4  14  -2      216.12      465.81    300.62 o 
  -2  14  -2      263.83      239.15    267.00 o 
   0  14  -2      326.22      205.05    141.94 o 
   2  14  -2      490.58      235.31    209.37 o 
   4  14  -2      691.74      814.10    209.50 o 
   6  14  -2       27.15      175.96    167.12 o 
  -9  15  -2       27.69       99.89    287.17 o 
  -7  15  -2      312.04      921.06    422.59 o 
  -5  15  -2      120.97      190.17    260.28 o 
  -3  15  -2      393.49      512.87    320.79 o 
  -1  15  -2       56.64      170.00    194.97 o 
   1  15  -2      220.90      354.83    160.48 o 
   3  15  -2      132.37       86.44    218.02 o 
   5  15  -2      354.86      385.11    232.43 o 
   7  15  -2       50.22     -106.42    184.48 o 
   9  15  -2       27.42      111.76    218.96 o 
  -8  16  -2       41.62       58.59    257.40 o 
  -6  16  -2      366.73      412.99    302.54 o 
  -4  16  -2      787.32      842.30    334.23 o 
  -2  16  -2      509.60      530.16    289.09 o 
   0  16  -2      930.02      783.72    300.62 o 
   4  16  -2      111.61      265.08    266.04 o 
   6  16  -2     1245.14     1421.85    395.70 o 
   8  16  -2      109.31      298.23    236.83 o 
  -7  17  -2      233.83      192.09    306.38 o 
  -5  17  -2      572.29      695.36    356.32 o 
  -3  17  -2      708.16      922.98    390.90 o 
  -1  17  -2      184.27      198.81    223.78 o 
   1  17  -2      494.60      236.27    276.61 o 
   5  17  -2      112.87      586.83    326.55 o 
   7  17  -2      375.38      671.19    244.08 o 
  -4  18  -2      650.75     1180.38    442.76 o 
  -2  18  -2     1283.82     1746.07    481.18 o 
   0  18  -2     1183.66     1547.26    432.20 o 
   2  18  -2      843.27     1043.99    325.59 o 
  -1  19  -2      328.41      664.62    328.47 o 
   1  19  -2      664.72      774.11    389.94 o 
   3  19  -2      440.59      747.22    328.47 o 
 -15   1  -1      117.02       22.94    234.83 o 
 -13   1  -1      695.05      541.13    144.33 o 
 -11   1  -1      784.89      707.65    135.18 o 
  -9   1  -1     2454.41     3057.31    186.90 o 
  -7   1  -1     3488.84     4419.73    230.40 o 
  -5   1  -1     2604.35     2557.64    215.01 o 
  -3   1  -1    28098.82    31915.85   3863.36 o 
  -1   1  -1     4067.34     4296.50    342.39 o 
   1   1  -1     6551.46     5946.06    168.08 o 
   3   1  -1    14411.95    16292.83    315.98 o 
 -14   2  -1      176.06      116.82    168.50 o 
 -12   2  -1      908.14     1204.41    169.95 o 
 -10   2  -1     1809.04     1903.96    163.04 o 
  -8   2  -1     7348.46     9155.10    717.12 o 
  -6   2  -1    11670.54    15250.69   1793.97 o 
  -4   2  -1    10263.66    10520.22    696.99 o 
  -2   2  -1    65352.61    67149.20   9580.92 o 
   0   2  -1    14939.36    20081.74    437.96 o 
   4   2  -1    14561.71    16907.50    349.60 o 
   6   2  -1    19761.34    22877.57    465.81 o 
 -15   3  -1      647.01      937.39    365.93 o 
 -13   3  -1     1833.21     2535.65    229.10 o 
 -11   3  -1     3688.03     5049.18    517.08 o 
  -9   3  -1     4041.83     4992.01    382.79 o 
  -7   3  -1     8372.46     9886.87    822.61 o 
  -5   3  -1    21233.06    24970.85    907.03 o 
  -3   3  -1    17129.32    19566.86   2329.63 o 
  -1   3  -1    33884.96    47276.86    498.21 o 
   5   3  -1    22669.13    22889.10    436.04 o 
   7   3  -1     8658.48     7519.25    274.68 o 
 -14   4  -1      259.54      188.68    199.47 o 
 -12   4  -1     2889.47     3326.53    474.94 o 
 -10   4  -1     4504.93     4260.97    306.64 o 
  -8   4  -1     9215.89     9269.02    899.13 o 
  -6   4  -1    19905.85    22244.04   1433.13 o 
  -4   4  -1    15046.18    17288.40   1751.97 o 
  -2   4  -1     4265.55     5485.11    391.87 o 
   0   4  -1    37635.32    44928.52   2692.10 o 
   4   4  -1    21439.97    20659.93    477.34 o 
   6   4  -1    24953.38    23518.18    471.57 o 
 -13   5  -1     2914.50     3071.49    271.67 o 
 -11   5  -1     4816.18     5442.56    343.93 o 
  -9   5  -1     4030.66     4057.70    436.40 o 
  -7   5  -1     4694.25     5103.00    564.90 o 
  -5   5  -1    18109.82    19059.63   1287.15 o 
  -3   5  -1    17503.02    19548.40   3051.63 o 
  -1   5  -1    25171.35    29682.16    484.62 o 
   5   5  -1    12916.17    12478.94    390.90 o 
   7   5  -1     8640.06     8664.09    308.30 o 
 -14   6  -1      823.96      897.06    268.79 o 
 -12   6  -1     2663.82     2558.44    266.41 o 
 -10   6  -1     4508.72     4806.01    353.08 o 
  -8   6  -1     3728.94     3778.03    200.38 o 
  -6   6  -1     7332.59     8062.44   1066.32 o 
  -4   6  -1    10635.20    10979.54   1093.44 o 
  -2   6  -1    17522.41    20187.95    441.81 o 
   0   6  -1    16363.33    18445.16    552.25 o 
   6   6  -1     8396.85     8581.49    345.76 o 
 -13   7  -1     1443.00     1490.99    216.27 o 
 -11   7  -1     1400.91     1433.54    222.62 o 
  -9   7  -1     4831.29     5152.02    528.72 o 
  -7   7  -1     3557.47     3080.36    401.46 o 
  -5   7  -1     7577.59     7758.20    898.31 o 
  -3   7  -1     9257.87    10407.06    366.56 o 
  -1   7  -1     8853.72     9816.43    338.47 o 
   1   7  -1    13158.54    13304.80    380.31 o 
 -14   8  -1      516.02      538.84    247.49 o 
 -12   8  -1      599.64      606.92    218.70 o 
 -10   8  -1     1189.09     1217.94    167.34 o 
  -8   8  -1     4701.32     4898.32    339.46 o 
  -6   8  -1     2769.49     3397.86    382.39 o 
  -4   8  -1     2554.25     2497.53    330.87 o 
  -2   8  -1     2092.59     2104.83    181.26 o 
   0   8  -1     5865.16     5514.82    361.12 o 
   2   8  -1     6193.98     7487.98    327.21 o 
 -13   9  -1      174.72      -17.57    190.56 o 
 -11   9  -1      385.43      136.53    169.27 o 
  -9   9  -1     4152.45     3400.61    336.25 o 
  -7   9  -1     1631.68     1297.22    174.43 o 
  -5   9  -1      864.40      948.82    150.16 o 
  -3   9  -1     4836.45     5868.10    313.27 o 
  -1   9  -1     1557.47     1449.14    162.76 o 
   1   9  -1     3525.66     3420.11    330.39 o 
   3   9  -1      894.50      711.74    136.32 o 
 -12  10  -1       29.53      256.42    209.98 o 
 -10  10  -1       18.79      102.16    202.17 o 
  -8  10  -1     1389.09     1391.40    243.43 o 
  -6  10  -1      118.23      174.32    133.13 o 
  -4  10  -1      235.98      293.13    130.05 o 
  -2  10  -1      941.52     1075.18    160.45 o 
   0  10  -1      382.36      215.14    151.75 o 
   2  10  -1      908.01      889.73    160.89 o 
 -11  11  -1      395.46      474.82    196.54 o 
  -9  11  -1      970.79      828.68    214.20 o 
  -7  11  -1      516.10      666.61    214.96 o 
  -5  11  -1     1745.74     1974.08    268.92 o 
  -3  11  -1      461.00      326.87    129.22 o 
  -1  11  -1        8.09       30.57    150.79 o 
   1  11  -1      598.23      586.83    206.49 o 
   3  11  -1      114.87      131.02    116.90 o 
 -12  12  -1      189.78      468.69    334.23 o 
 -10  12  -1      745.84      693.83    227.74 o 
  -8  12  -1     1050.00     1437.50    292.55 o 
  -6  12  -1     1012.60     1240.88    367.85 o 
  -4  12  -1      919.00      987.33    322.71 o 
  -2  12  -1     2606.78     2368.91    239.63 o 
   0  12  -1     2226.32     3105.09    367.85 o 
   2  12  -1     3206.38     3915.69    428.35 o 
   4  12  -1      128.99      245.18    135.58 o 
 -11  13  -1     1483.33     1980.48    358.75 o 
  -9  13  -1     1397.06     1964.09    448.52 o 
  -7  13  -1     2835.78     3858.07    580.10 o 
  -5  13  -1     4514.25     5554.20    634.85 o 
  -3  13  -1     1480.74     2062.05    393.78 o 
  -1  13  -1     2150.27     2086.70    230.74 o 
   1  13  -1     2498.95     2195.56    343.84 o 
   3  13  -1     4222.91     3884.75   1035.35 o 
   5  13  -1     3875.93     3690.10    339.04 o 
   7  13  -1     1708.09     1813.30    367.85 o 
 -10  14  -1     1321.66      797.16    339.03 o 
  -8  14  -1     1795.94     2646.00    534.00 o 
  -6  14  -1     1952.64     2410.69    461.01 o 
  -4  14  -1     2790.46     3831.18    525.36 o 
  -2  14  -1     4607.98     5191.15    576.26 o 
   0  14  -1     5989.94     6916.09    570.50 o 
   2  14  -1     5004.73     5644.48    541.69 o 
   4  14  -1     3706.05     3438.26    335.87 o 
   6  14  -1     1540.56     1543.97    260.75 o 
   8  14  -1     1137.84     1193.88    441.32 o 
  -9  15  -1      795.81     1163.09    411.07 o 
  -7  15  -1     2586.83     2739.16    547.45 o 
  -5  15  -1     3365.48     3806.21    606.03 o 
  -3  15  -1     3093.18     3840.78    576.26 o 
  -1  15  -1     5794.85     6738.42    676.15 o 
   1  15  -1     4082.81     4849.24    521.52 o 
   3  15  -1     2236.75     2401.09    417.79 o 
   5  15  -1     4474.37     5336.03    449.91 o 
   7  15  -1     1654.06     1959.94    303.66 o 
   9  15  -1     1183.59     1230.55    287.11 o 
  -8  16  -1      600.28      364.01    296.77 o 
  -6  16  -1      818.78     1073.77    368.81 o 
  -4  16  -1     1565.11     1820.03    453.33 o 
  -2  16  -1     2860.00     2787.18    462.93 o 
   0  16  -1     1487.23     1845.96    415.87 o 
   2  16  -1     1045.27      862.47    306.38 o 
   4  16  -1     1070.97      843.26    279.49 o 
   6  16  -1     1172.18     1107.62    259.29 o 
   8  16  -1      920.13      884.34    314.06 o 
  -7  17  -1      568.62      763.55    339.99 o 
  -5  17  -1      614.56     1181.34    395.70 o 
  -3  17  -1     1112.90     1486.75    388.02 o 
  -1  17  -1     1782.54     1233.20    339.03 o 
   1  17  -1      830.49     1070.89    346.72 o 
   3  17  -1     1065.59     1546.30    383.21 o 
   5  17  -1     1218.95     1328.28    395.70 o 
   7  17  -1      914.46     1331.16    302.60 o 
  -4  18  -1      764.79     1129.47    423.55 o 
  -2  18  -1      147.47      323.67    278.53 o 
   0  18  -1      217.77       78.76    237.23 o 
   4  18  -1      432.98      623.32    333.27 o 
  -3  19  -1      121.07      104.69    324.63 o 
  -1  19  -1      234.93      264.12    326.55 o 
   1  19  -1       46.82      254.52    337.11 o 
 -14   0   0     1300.07     1447.38    414.91 o 
 -12   0   0     2577.42     2981.72    437.96 o 
 -10   0   0     9299.50    10931.09   1680.28 o 
  -8   0   0     9988.96    10267.82   1566.47 o 
  -6   0   0    73452.66   107602.66   3278.44 o 
  -4   0   0    31326.17    39017.19   4353.17 o 
  -2   0   0    86055.54    87610.71  15902.41 o 
 -15   1   0      743.71     1349.81    342.57 o 
 -13   1   0     3651.20     4820.51    402.60 o 
 -11   1   0     6034.86     8192.30    464.82 o 
  -9   1   0     7880.67     8674.42    502.17 o 
  -7   1   0    10348.43    12054.18    414.63 o 
  -5   1   0    13138.52    14720.39   1384.05 o 
  -3   1   0    25300.84    28969.15   2693.94 o 
  -1   1   0    13569.78    14531.92   1344.68 o 
   3   1   0    25186.44    27552.97    382.25 o 
 -14   2   0     1260.19     2043.51    635.33 o 
 -12   2   0     1606.17     1839.83    178.60 o 
 -10   2   0     4976.84     5699.97    467.17 o 
  -8   2   0     7342.47     9220.13    582.93 o 
  -6   2   0    46790.16    56700.95   1429.11 o 
  -4   2   0     8003.13     9317.19    497.81 o 
  -2   2   0     9412.51     9900.85   1359.99 o 
   0   2   0   126636.05   151604.73   1422.40 o 
   4   2   0     8625.89     9418.99    211.30 o 
 -15   3   0      459.18      905.39    419.71 o 
 -13   3   0     1344.64     1579.98    354.88 o 
 -11   3   0     1332.74     1497.58    165.32 o 
  -9   3   0     2373.49     2805.90    333.12 o 
  -7   3   0     1688.97     1920.95    182.43 o 
  -5   3   0    14825.76    16254.43   1470.28 o 
  -3   3   0      281.52      276.15     59.64 o 
  -1   3   0    28179.03    33274.40   2169.79 o 
   5   3   0    14741.50    17132.25    321.75 o 
 -14   4   0      527.18      787.44    276.61 o 
 -12   4   0      435.30      374.72    124.17 o 
 -10   4   0      136.92      162.32    101.30 o 
  -8   4   0     2129.50     2078.48    220.00 o 
  -6   4   0     1190.44     1433.04    113.47 o 
  -4   4   0     1336.33     1364.33    290.70 o 
  -2   4   0      192.99      253.04     61.97 o 
   0   4   0    10072.73    10777.05    365.93 o 
   6   4   0     1046.80     1129.47    101.81 o 
 -15   5   0      266.52      136.38    295.81 o 
 -13   5   0       28.40      163.98    152.12 o 
 -11   5   0      159.32      171.60    113.01 o 
  -9   5   0      113.13       92.70     70.93 o 
  -7   5   0     3294.78     2788.96    251.75 o 
  -5   5   0     3236.41     3177.79    372.68 o 
  -3   5   0     4311.95     4349.20    496.07 o 
  -1   5   0     2059.07     1883.41    170.96 o 
   1   5   0     2068.88     2069.85    186.32 o 
   5   5   0     3242.94     2866.90    182.48 o 
 -14   6   0      272.77      156.55    396.66 o 
 -12   6   0      729.03      545.93    140.24 o 
 -10   6   0     1740.35     1673.75    161.25 o 
  -8   6   0     2337.16     2256.13    163.23 o 
  -6   6   0     1300.54     1160.90    122.96 o 
  -4   6   0     3265.52     3873.49    858.41 o 
  -2   6   0     7379.33     7814.56    501.08 o 
   0   6   0    20682.89    21634.77    626.20 o 
 -13   7   0     1038.81     1360.99    285.81 o 
 -11   7   0     1120.59     1049.21    152.88 o 
  -9   7   0      155.69      202.82    102.48 o 
  -7   7   0     5810.89     6866.30    315.68 o 
  -5   7   0      811.44     1034.72    146.32 o 
  -3   7   0     5834.60     6341.42    432.69 o 
  -1   7   0    11028.33    10595.52    460.05 o 
   1   7   0    10988.51    12512.70    712.64 o 
 -14   8   0     1313.57     1522.29    582.02 o 
 -12   8   0     1783.16     1724.84    223.22 o 
 -10   8   0     2613.87     2266.77    438.98 o 
  -8   8   0     9058.66    11282.00    432.07 o 
  -6   8   0     8900.36    10455.23    620.48 o 
  -4   8   0     3211.52     4010.13    260.49 o 
  -2   8   0    10673.14    12195.50    402.92 o 
   0   8   0     4106.17     3713.04    311.18 o 
   2   8   0    10403.55     9803.50    906.17 o 
 -13   9   0     1572.22     1504.00    310.01 o 
 -11   9   0     3315.24     2557.79    535.44 o 
  -9   9   0      473.46      368.88    173.14 o 
  -7   9   0     5029.37     5032.13    582.56 o 
  -5   9   0    11654.08    13920.21    592.35 o 
  -3   9   0     2295.87     2174.56    201.79 o 
  -1   9   0     5089.67     5001.95    377.45 o 
   1   9   0     5150.74     3678.47    337.11 o 
   3   9   0     2113.47     1883.24    199.37 o 
 -12  10   0     1474.80     1914.94    320.95 o 
 -10  10   0     1307.73      993.11    469.65 o 
  -8  10   0    11511.70    13794.95   1300.43 o 
  -6  10   0     6965.90     7827.36    563.72 o 
  -4  10   0     4007.74     4615.34    401.46 o 
  -2  10   0    15735.11    17205.05    769.31 o 
   0  10   0    13846.36    14993.36    701.12 o 
   2  10   0    16299.36    17585.57    941.23 o 
   4  10   0     4322.76     4015.35    303.28 o 
 -11  11   0     2314.11     2582.36    443.72 o 
  -9  11   0      616.48      719.42    215.14 o 
  -7  11   0      952.34      723.61    192.91 o 
  -5  11   0     9693.81    11375.37    496.29 o 
  -3  11   0     4650.85     4457.35    298.82 o 
  -1  11   0     7671.99     8533.47    533.04 o 
   1  11   0     7664.36     7941.84    544.57 o 
   3  11   0     4641.77     4989.41    347.37 o 
   5  11   0     9335.66     6941.26    429.31 o 
 -12  12   0      770.05      727.28    332.79 o 
 -10  12   0      247.97      395.80    204.12 o 
  -8  12   0     3086.47     2840.42    785.16 o 
  -6  12   0     2825.42     3115.65    480.22 o 
  -4  12   0     1168.08     1288.45    325.11 o 
  -2  12   0    11410.32    12570.73    511.58 o 
   0  12   0     5088.89     5141.21    473.49 o 
   2  12   0    11694.09     9878.08    653.10 o 
   4  12   0     1341.74     1269.17    208.81 o 
   6  12   0     2905.01     2762.78    304.24 o 
 -11  13   0      443.92      738.79    269.09 o 
  -9  13   0      811.09     1142.36    384.65 o 
  -7  13   0      609.80     1143.88    378.41 o 
  -5  13   0     1936.71     2538.43    461.01 o 
  -3  13   0     2218.59     2246.81    255.58 o 
  -1  13   0      441.41      400.39    149.07 o 
   1  13   0      534.27      750.10    229.54 o 
   3  13   0     2207.86     2593.18    402.42 o 
   5  13   0     1788.61     2000.58    276.16 o 
   7  13   0      649.03      795.99    214.15 o 
 -10  14   0       49.14      334.23    363.04 o 
  -8  14   0      646.40      665.58    375.53 o 
  -6  14   0      146.22      -72.03    204.57 o 
  -4  14   0      177.18      391.86    299.66 o 
  -2  14   0      482.05      683.23    253.07 o 
   0  14   0      729.14      769.31    265.08 o 
   2  14   0      534.28      907.61    291.97 o 
   4  14   0      137.97      253.12    154.52 o 
   6  14   0      176.13      554.59    198.19 o 
   8  14   0      649.70      674.98    224.52 o 
  -9  15   0       12.85       42.26    242.03 o 
  -7  15   0       15.68     -222.82    207.45 o 
  -5  15   0      407.99      364.01    249.71 o 
  -3  15   0       24.96      101.81    195.93 o 
  -1  15   0      633.35      847.94    377.45 o 
   1  15   0      636.36     1274.50    323.67 o 
   3  15   0       23.29       17.29    164.23 o 
   5  15   0      413.84      739.98    204.21 o 
   7  15   0       15.38      138.19    171.39 o 
   9  15   0       12.21       46.29    197.53 o 
  -8  16   0      256.45      149.83    339.03 o 
  -6  16   0      163.61      381.29    341.92 o 
  -4  16   0      209.96      163.27    222.82 o 
  -2  16   0      452.01      901.85    346.72 o 
   0  16   0       80.06      100.85    210.34 o 
   2  16   0      444.66      662.70    305.42 o 
   4  16   0      211.91      312.14    287.17 o 
   6  16   0      175.45      133.14    191.03 o 
   8  16   0      248.26      533.50    250.90 o 
  -7  17   0      441.10      636.77    332.31 o 
  -5  17   0      463.34      475.42    363.04 o 
  -3  17   0      447.21      623.32    360.16 o 
  -1  17   0     1348.42     1520.37    388.98 o 
   1  17   0     1370.39     1101.62    344.80 o 
   3  17   0      444.19      509.03    318.86 o 
   5  17   0      426.70      743.38    354.40 o 
   7  17   0      436.69      576.93    237.46 o 
  -4  18   0      215.43      282.37    342.88 o 
  -2  18   0      246.95      182.48    296.77 o 
   0  18   0      275.70      -46.10    271.80 o 
   4  18   0      191.86      238.19    237.23 o 
  -3  19   0      980.87     1418.56    477.34 o 
  -1  19   0      960.20     1480.99    439.88 o 
   1  19   0      987.54      893.20    318.86 o 
 -15   1   1       36.09     -168.65    187.78 o 
 -13   1   1      997.43     1088.91    318.86 o 
 -11   1   1      892.98      752.51    127.52 o 
  -9   1   1      679.20      630.16    103.95 o 
  -7   1   1     1268.43     1408.65    199.07 o 
  -5   1   1     5813.68     6784.87    307.06 o 
  -3   1   1    15139.46    15134.28   1321.32 o 
  -1   1   1     6368.55     6945.60   1109.64 o 
 -14   2   1      214.83      526.72    279.10 o 
 -12   2   1     1006.12     1214.42    156.23 o 
 -10   2   1      549.25      457.63    104.05 o 
  -8   2   1     4896.39     5603.64    389.96 o 
  -6   2   1    19820.36    23540.19   1659.78 o 
  -4   2   1    15356.52    17261.22    976.43 o 
  -2   2   1    17706.13    17933.43    386.92 o 
   0   2   1    14480.92    17679.11   3399.46 o 
 -15   3   1      405.64      786.67    315.10 o 
 -13   3   1     2667.05     3297.48    394.26 o 
 -11   3   1     4131.16     4580.33    324.94 o 
  -9   3   1      620.75      841.00    108.67 o 
  -7   3   1     9221.11     9762.18    522.21 o 
  -5   3   1    23410.19    22749.53    736.11 o 
  -3   3   1    34548.23    37679.55   5630.75 o 
  -1   3   1    21125.23    24964.28   3162.23 o 
   1   3   1    31561.97    30333.85   1532.37 o 
 -14   4   1      803.92     1282.17    319.66 o 
 -12   4   1     2127.24     2574.79    202.57 o 
 -10   4   1     3470.34     3975.93    219.95 o 
  -8   4   1     4118.20     4723.59    313.02 o 
  -6   4   1    24439.97    27363.26   2164.94 o 
  -4   4   1    21115.77    23870.63   3406.06 o 
  -2   4   1    14227.31    14739.03    283.06 o 
   0   4   1    37178.92    33515.35    679.99 o 
   6   4   1    20800.71    19335.48    295.81 o 
 -15   5   1      655.50      982.53    472.53 o 
 -13   5   1     3003.17     3329.81    829.90 o 
 -11   5   1     5481.94     6114.94    569.80 o 
  -9   5   1     8524.20     9824.33    560.87 o 
  -7   5   1     8186.32     8977.63    839.52 o 
  -5   5   1    12449.55    13941.43    843.65 o 
  -3   5   1     9213.28     9062.55    257.01 o 
  -1   5   1    31825.80    35978.77   1857.96 o 
   1   5   1    24739.79    24048.18   1491.56 o 
 -14   6   1     1077.09     1144.84    394.74 o 
 -12   6   1     4285.64     4328.13    592.65 o 
 -10   6   1     3948.22     3450.85    208.46 o 
  -8   6   1     6091.73     6454.22    631.17 o 
  -6   6   1     8098.86     8221.98    907.47 o 
  -4   6   1     8556.77     8078.83    694.44 o 
  -2   6   1     7790.81     8670.33    317.49 o 
   0   6   1    16379.73    17000.67    578.18 o 
   2   6   1    16747.48    14312.91   1137.16 o 
   6   6   1     6906.29     6477.18    242.03 o 
 -13   7   1     1745.74     1919.62    303.63 o 
 -11   7   1     3263.34     2649.70    274.62 o 
  -9   7   1     2507.14     2814.46    240.44 o 
  -7   7   1     5035.34     6107.24    594.05 o 
  -5   7   1    10645.97    11448.15    641.49 o 
  -3   7   1    12580.38    11794.67   1282.77 o 
  -1   7   1    12728.49    14788.79    575.30 o 
   1   7   1     8926.11     7890.94    453.33 o 
 -14   8   1      165.03      388.02    437.00 o 
 -12   8   1      809.20      889.41    243.87 o 
 -10   8   1      257.47      359.95    158.33 o 
  -8   8   1     1761.37     2001.52    213.93 o 
  -6   8   1     2469.92     2452.75    208.59 o 
  -4   8   1     7549.90     6921.45    500.84 o 
  -2   8   1     5926.93     6469.49    400.50 o 
   0   8   1     5802.52     4460.26    358.24 o 
   2   8   1     2178.51     1744.28    271.80 o 
 -13   9   1      197.09      293.04    254.19 o 
 -11   9   1       89.08      -16.48    200.25 o 
  -9   9   1      734.92      802.17    174.19 o 
  -7   9   1      612.27      390.27    132.64 o 
  -5   9   1      333.13      310.70    115.91 o 
  -3   9   1     1040.76      853.99    152.13 o 
  -1   9   1     3340.57     3127.18    317.90 o 
   1   9   1     1523.44     1321.56    245.87 o 
   3   9   1     4766.43     4527.07    408.19 o 
 -12  10   1       61.70      163.00    172.40 o 
 -10  10   1       30.83      179.59    143.30 o 
  -8  10   1     1316.30     1201.02    179.34 o 
  -6  10   1      147.67      132.82    127.46 o 
  -4  10   1      942.12      934.82    150.90 o 
  -2  10   1      920.02      756.17    173.36 o 
   0  10   1      374.88      334.23    147.91 o 
   2  10   1      930.67     1072.81    255.48 o 
   4  10   1      238.82      334.74    137.02 o 
 -11  11   1      607.69      511.28    212.37 o 
  -9  11   1      110.70       44.32    143.29 o 
  -7  11   1      191.77      269.03    131.82 o 
  -5  11   1     2582.17     2614.98    300.02 o 
  -3  11   1       76.40      110.52    128.52 o 
  -1  11   1      495.88      292.93    143.10 o 
   1  11   1       26.45       16.33    128.70 o 
   3  11   1      553.76      596.94    230.02 o 
   5  11   1     1880.51     1804.94    360.64 o 
 -12  12   1      291.36      142.87    219.94 o 
 -10  12   1      508.15      700.85    265.88 o 
  -8  12   1      796.79      505.92    180.64 o 
  -6  12   1      460.22      435.96    157.45 o 
  -4  12   1      118.08       48.02    135.00 o 
  -2  12   1     3457.19     3226.45    400.98 o 
   0  12   1     2249.45     2742.04    375.53 o 
   2  12   1     2439.89     2309.85    339.99 o 
   4  12   1     1054.72     1006.90    216.24 o 
   6  12   1     1003.56      995.08    212.30 o 
 -11  13   1     1942.89     2134.98    370.13 o 
  -9  13   1      728.06      587.09    215.66 o 
  -7  13   1     1720.30     1731.66    382.25 o 
  -5  13   1     3916.07     4705.39    460.53 o 
  -3  13   1     4444.89     4036.66   1388.31 o 
  -1  13   1     2393.56     2167.70    315.02 o 
   1  13   1     2001.57     2037.08    363.04 o 
   3  13   1     1477.03     1354.21    299.66 o 
   5  13   1     4530.83     4989.15    636.29 o 
   7  13   1     2855.48     2700.64    335.96 o 
   9  13   1     1331.72      939.38    234.15 o 
 -10  14   1      868.22     1020.42    281.70 o 
  -8  14   1     1118.53     1544.38    427.39 o 
  -6  14   1     1595.94     2002.51    447.56 o 
  -4  14   1     3748.31     4238.29    353.57 o 
  -2  14   1     5014.95     5008.42    475.90 o 
   0  14   1     6006.02     5829.84    556.09 o 
   2  14   1     4316.63     4459.30    500.39 o 
   4  14   1     2831.21     2904.36    460.05 o 
   6  14   1     1870.02     1779.78    320.31 o 
   8  14   1     1708.61     1727.03    320.79 o 
  10  14   1     1362.97     1542.51    322.86 o 
  -9  15   1     1147.77     1092.02    404.34 o 
  -7  15   1     1631.48     1816.18    425.47 o 
  -5  15   1     4439.19     5193.07    628.12 o 
  -3  15   1     2154.46     1991.94    409.15 o 
  -1  15   1     4011.94     3688.35    330.71 o 
   1  15   1     5755.05     7246.48    663.66 o 
   3  15   1     2976.68     3248.19    485.02 o 
   5  15   1     3437.49     3263.56    515.75 o 
   7  15   1     2525.46     3068.13    517.67 o 
   9  15   1      787.58      713.36    289.57 o 
  -8  16   1      900.81     1061.28    408.19 o 
  -6  16   1     1184.99     1467.55    445.64 o 
  -4  16   1     1065.91      766.43    313.10 o 
  -2  16   1     1024.61      898.01    308.30 o 
   0  16   1     1496.49     1231.28    312.14 o 
   2  16   1     2970.63     3893.61    531.12 o 
   4  16   1     1630.13     1478.11    393.78 o 
   6  16   1      803.01      903.77    324.63 o 
   8  16   1      624.54      591.02    242.97 o 
  -7  17   1      889.61      726.09    346.72 o 
  -5  17   1     1260.17     1111.22    403.38 o 
  -3  17   1     1086.04     1302.35    392.82 o 
  -1  17   1      858.18      988.29    357.28 o 
   1  17   1     1864.32     2576.85    450.44 o 
   3  17   1     1107.76     1059.36    367.85 o 
   5  17   1      613.98      597.39    290.05 o 
   7  17   1      552.01      574.34    382.25 o 
  -4  18   1      462.04      214.18    256.44 o 
  -2  18   1      678.93      638.69    345.76 o 
   0  18   1      205.68      184.40    341.92 o 
   2  18   1      180.32      -93.16    189.21 o 
   4  18   1      718.16     1085.29    358.24 o 
  -3  19   1       57.61      -11.53    329.43 o 
  -1  19   1       54.87     -121.98    315.02 o 
   3  19   1      107.27      101.81    317.90 o 
 -14   0   2     2164.89     3282.77    620.44 o 
 -12   0   2     3198.94     3643.89    507.11 o 
 -10   0   2     6007.70     5989.01    343.35 o 
  -8   0   2     9189.46    10253.93   1128.99 o 
  -6   0   2    20977.67    23716.43   1167.41 o 
  -4   0   2    16837.54    15711.98   1606.33 o 
  -2   0   2    19951.33    19789.77    464.85 o 
   0   0   2    72672.02    69187.84    779.87 o 
 -15   1   2     1110.74     1603.37    371.80 o 
 -13   1   2     1854.09     2926.72    902.81 o 
 -11   1   2     3106.53     3166.11    195.02 o 
  -9   1   2     6806.71     8078.78    332.73 o 
  -7   1   2    10745.82    11543.89    784.91 o 
  -5   1   2    35145.61    32374.14   4038.16 o 
  -3   1   2    15452.31    14675.90    742.35 o 
  -1   1   2    69614.99    79424.16    879.76 o 
   1   1   2    41651.06    46883.98   1362.86 o 
 -14   2   2     1592.44     1813.73    331.80 o 
 -12   2   2     3376.09     3680.56    713.73 o 
 -10   2   2     3384.53     4352.23    285.02 o 
  -8   2   2     6545.21     6538.34    218.83 o 
  -6   2   2    12679.95    14729.28   1293.79 o 
  -4   2   2    17986.99    19464.45    997.08 o 
  -2   2   2    16646.16    18904.07    882.60 o 
   0   2   2    43366.20    39894.56    672.30 o 
 -15   3   2      417.81      459.05    251.18 o 
 -13   3   2      800.78      626.42    267.96 o 
 -11   3   2     2642.41     3373.01    486.30 o 
  -9   3   2     2809.25     2774.29    171.62 o 
  -7   3   2    11681.86    12139.00    783.40 o 
  -5   3   2    11180.64    12361.76    808.33 o 
  -3   3   2     8808.25    11150.01   1021.11 o 
  -1   3   2    99930.97    90040.36  20054.85 o 
   1   3   2      944.69      760.69    114.77 o 
 -14   4   2      200.63      302.07    261.92 o 
 -12   4   2      510.79      446.58    150.37 o 
 -10   4   2     4704.59     4316.21    224.72 o 
  -8   4   2     2869.47     2803.15    252.99 o 
  -6   4   2     6068.35     6019.21    636.57 o 
  -4   4   2     5502.65     5673.28    629.55 o 
  -2   4   2    27605.47    26177.29   2686.34 o 
   0   4   2     6396.28     5488.89    315.02 o 
   2   4   2     6269.73     5616.22    236.26 o 
 -15   5   2       48.26     -208.12    245.59 o 
 -13   5   2       17.22      -20.04    174.46 o 
 -11   5   2      725.78      655.57    127.55 o 
  -9   5   2      574.41      263.50     93.55 o 
  -7   5   2      162.94      155.84     78.41 o 
  -5   5   2     1884.72     1883.41    337.07 o 
  -3   5   2       12.70       14.05     61.16 o 
  -1   5   2     6210.76     6520.15   1003.17 o 
   1   5   2     1977.88     1279.30    182.48 o 
 -14   6   2      239.99      260.03    387.06 o 
 -12   6   2      522.87      560.19    168.42 o 
 -10   6   2     2382.35     2404.38    193.52 o 
  -8   6   2     4975.15     4742.39    567.13 o 
  -6   6   2     4492.12     4405.50    535.38 o 
  -4   6   2       72.40       52.41     60.83 o 
  -2   6   2     8663.99     8312.27    297.45 o 
   0   6   2     3421.70     3211.70    297.73 o 
   2   6   2     6606.62     4983.73    489.34 o 
 -13   7   2      988.42     1133.84    278.96 o 
 -11   7   2     3188.68     3248.39    315.07 o 
  -9   7   2     4688.57     5084.07    357.11 o 
  -7   7   2    10467.50    11210.47   1340.09 o 
  -5   7   2     7938.31     9574.92    671.81 o 
  -3   7   2     9685.11    10561.79    357.02 o 
  -1   7   2    21602.22    22650.91    737.61 o 
   1   7   2     3370.60     2713.23    283.33 o 
   3   7   2      757.26      431.42    108.50 o 
 -14   8   2     1007.85      851.91    504.23 o 
 -12   8   2     3282.27     3105.58    278.70 o 
 -10   8   2     2821.34     2909.72    253.86 o 
  -8   8   2     3729.01     3771.11    258.34 o 
  -6   8   2     7217.44     7795.21   1215.26 o 
  -4   8   2     3896.19     3276.33    196.01 o 
  -2   8   2    19361.18    19861.80    716.48 o 
   0   8   2     8318.69     9052.10    525.36 o 
   2   8   2     6081.10     5497.08    304.89 o 
   4   8   2     9349.67     8221.90   1184.22 o 
 -13   9   2     1652.27     1546.30    516.71 o 
 -11   9   2     2146.41     2164.43    281.93 o 
  -9   9   2     4412.08     5037.44    321.22 o 
  -7   9   2     5795.30     5993.89    661.65 o 
  -5   9   2     4530.92     4836.16    278.13 o 
  -3   9   2    18350.28    18874.92    455.10 o 
  -1   9   2    13588.79    13453.78    642.53 o 
   1   9   2     7284.08     5911.48    440.84 o 
   3   9   2     1889.63     1699.48    205.44 o 
   5   9   2     6465.53     4626.42    446.60 o 
 -12  10   2      977.58     1034.54    270.57 o 
 -10  10   2     1929.36     2491.53    250.50 o 
  -8  10   2     4180.66     4556.37    302.52 o 
  -6  10   2     7592.08     7372.69    343.65 o 
  -4  10   2     6030.51     5745.42    558.95 o 
  -2  10   2     8430.74     8215.56    517.67 o 
   0  10   2     7377.93     7545.18    535.92 o 
   2  10   2     7230.18     6457.01    505.19 o 
   4  10   2    14184.58    11685.82    505.16 o 
   6  10   2     7176.66     5305.44    515.75 o 
 -11  11   2      283.77      342.44    221.44 o 
  -9  11   2     1425.86     1553.87    250.11 o 
  -7  11   2     4015.35     4575.37    664.90 o 
  -5  11   2     2518.51     2735.14    346.40 o 
  -3  11   2     5618.85     5176.80    981.57 o 
  -1  11   2     4405.74     4087.61    410.11 o 
   1  11   2     9644.19     8441.27    601.23 o 
   3  11   2     7424.25     5872.10    520.56 o 
   5  11   2     4328.41     3054.61    306.38 o 
   7  11   2     6281.95     4910.89    750.10 o 
 -12  12   2      945.59     1357.83    316.13 o 
 -10  12   2      784.70      890.40    270.59 o 
  -8  12   2     2011.80     1594.61    388.98 o 
  -6  12   2     2216.40     2080.44    212.95 o 
  -4  12   2     2750.80     2903.26    276.06 o 
  -2  12   2     3961.55     3895.53    410.11 o 
   0  12   2     6841.86     7671.96    599.31 o 
   2  12   2     5072.69     5387.08    520.56 o 
   4  12   2     6404.57     6007.14    971.48 o 
   6  12   2     2815.88     2534.34    508.55 o 
   8  12   2     1236.66     1024.40    222.06 o 
 -11  13   2       67.83      120.96    202.24 o 
  -9  13   2      324.01      395.12    229.67 o 
  -7  13   2      553.17      642.46    208.38 o 
  -5  13   2      242.94      333.48    166.56 o 
  -3  13   2      903.41      734.31    187.86 o 
  -1  13   2     2057.22     1942.96    317.90 o 
   1  13   2     2068.45     2245.50    383.21 o 
   3  13   2     1164.27      979.64    271.80 o 
   5  13   2      796.97     1150.48    226.91 o 
   7  13   2     1897.89     2057.90    300.26 o 
   9  13   2      537.65      726.63    217.95 o 
  11  13   2      210.47      108.53    258.36 o 
 -10  14   2      157.08      247.03    264.60 o 
  -8  14   2      158.43       77.77    214.57 o 
  -6  14   2       39.99      228.58    285.25 o 
  -4  14   2      772.82      622.82    179.90 o 
  -2  14   2      506.01      586.32    258.36 o 
   0  14   2      269.17      988.29    301.58 o 
   2  14   2      271.20      466.77    279.49 o 
   4  14   2      198.83       66.27    182.48 o 
   6  14   2       68.65      294.09    177.85 o 
   8  14   2      334.67      652.31    248.05 o 
  10  14   2      366.41      635.35    243.03 o 
  -9  15   2       29.03     -187.28    291.97 o 
  -7  15   2       50.92       -6.72    223.78 o 
  -5  15   2      349.61      756.82    346.72 o 
  -3  15   2      127.69       60.84    135.62 o 
  -1  15   2      215.54      454.29    220.90 o 
   1  15   2       54.00      856.71    319.82 o 
   3  15   2      391.87      283.33    263.16 o 
   5  15   2      119.69      128.70    216.10 o 
   7  15   2      305.77      334.92    205.17 o 
   9  15   2       28.62       75.04    191.51 o 
  -8  16   2      114.77      175.76    331.35 o 
  -6  16   2     1226.37     1657.71    443.72 o 
  -4  16   2       92.90      -48.02    266.04 o 
  -2  16   2      270.27      144.43    154.78 o 
   0  16   2      948.96     1050.72    316.94 o 
   4  16   2      777.39      500.39    254.52 o 
   6  16   2      348.45      325.59    333.27 o 
   8  16   2       31.96      -53.24    190.46 o 
  -7  17   2      407.75     1022.86    426.43 o 
  -5  17   2      112.49       42.26    301.58 o 
  -3  17   2      672.68      661.74    272.76 o 
  -1  17   2      468.05      151.69    154.89 o 
   1  17   2      216.28      392.82    284.29 o 
   3  17   2      743.94      775.07    360.16 o 
   5  17   2      565.20      620.44    346.72 o 
   7  17   2      231.84      574.34    381.29 o 
  -4  18   2     1253.81     1265.85    451.40 o 
  -2  18   2      867.54      882.64    382.25 o 
   0  18   2     1209.35     1377.26    335.19 o 
   2  18   2     1212.44     1030.55    385.13 o 
   4  18   2      678.69      569.54    306.38 o 
  -3  19   2      440.17      645.41    366.89 o 
  -1  19   2      653.23      132.54    319.82 o 
 -15   1   3       57.73      -48.44    189.14 o 
 -13   1   3      145.56      152.70    224.76 o 
 -11   1   3      898.27      912.93    123.86 o 
  -9   1   3       45.65       53.54     72.30 o 
  -7   1   3     5076.62     4869.54    253.93 o 
  -5   1   3     3608.65     3454.79    276.56 o 
  -3   1   3     9373.58     9679.00    156.09 o 
  -1   1   3     3201.37     2664.99    874.48 o 
   1   1   3     2542.48     2658.20    774.59 o 
 -14   2   3      748.96     1063.68    279.12 o 
 -12   2   3      297.46      500.23    235.08 o 
 -10   2   3      262.58      249.44     91.38 o 
  -8   2   3     2694.25     2488.75    144.09 o 
  -6   2   3     3221.82     2804.58    118.20 o 
  -4   2   3     1758.19     1581.40     85.11 o 
  -2   2   3    59308.11    52429.77    639.17 o 
   0   2   3    13300.33    12653.56   1114.58 o 
 -15   3   3      347.36      828.18    292.29 o 
 -13   3   3     1366.67     1598.13    401.46 o 
 -11   3   3     6540.80     6485.01    511.35 o 
  -9   3   3     2687.07     2382.11    149.17 o 
  -7   3   3    13952.39    13148.24    910.22 o 
  -5   3   3     8111.72     9114.22    384.36 o 
  -3   3   3     1803.99     1791.50    105.59 o 
  -1   3   3   149817.56   147338.23  47097.35 o 
   1   3   3    36106.56    37367.66    793.32 o 
 -14   4   3     2307.04     3094.07    403.56 o 
 -12   4   3     1987.59     2426.32    326.32 o 
 -10   4   3      496.26      387.06     94.92 o 
  -8   4   3     2740.46     2567.50    152.67 o 
  -6   4   3    12358.79    12247.80    654.92 o 
  -4   4   3     6981.56     6316.52    793.16 o 
  -2   4   3     7394.18     7790.85    266.73 o 
   0   4   3    23200.73    26883.83   2022.68 o 
   2   4   3    33917.26    25242.50    788.52 o 
 -15   5   3      725.02     1153.76    576.26 o 
 -13   5   3     1954.51     2842.41    393.46 o 
 -11   5   3     5576.57     5673.33    323.26 o 
  -9   5   3    12388.08    13451.52    974.41 o 
  -7   5   3    20980.22    20064.08    699.37 o 
  -5   5   3    21125.15    25375.13    492.83 o 
  -3   5   3    40043.08    40479.05   3219.21 o 
  -1   5   3    63878.61    73034.09  10793.85 o 
   1   5   3    24899.30    21863.35    700.16 o 
   3   5   3    10658.99     7909.43   2000.11 o 
 -14   6   3     2018.80     3584.43    468.51 o 
 -12   6   3     4061.89     5281.20    725.61 o 
 -10   6   3      150.32      130.31    116.66 o 
  -8   6   3     3769.60     3867.58    252.83 o 
  -6   6   3    26408.23    28333.49   1612.10 o 
  -4   6   3     4411.55     4015.55    450.05 o 
  -2   6   3     3362.29     3400.79    502.79 o 
   0   6   3    27268.58    24282.69    776.99 o 
   2   6   3    11180.03    11604.22   1207.27 o 
 -13   7   3     1002.32     1547.58    330.75 o 
 -11   7   3     3894.03     3897.48    306.07 o 
  -9   7   3    15904.09    18340.66   2376.77 o 
  -7   7   3     9481.67     9818.89    795.57 o 
  -5   7   3     6712.63     6871.72    721.28 o 
  -3   7   3    39492.91    42028.64   7512.52 o 
  -1   7   3    25854.15    21967.08    715.52 o 
   1   7   3    13667.16    12571.14    594.51 o 
   3   7   3    12054.84     9577.63   1079.53 o 
 -14   8   3      371.02      271.80    381.29 o 
 -12   8   3     1599.39     1595.86    266.78 o 
 -10   8   3      182.55      187.25    124.60 o 
  -8   8   3       13.22       34.19    108.24 o 
  -6   8   3     5166.94     5845.65    532.79 o 
  -4   8   3     1974.31     2238.77    180.01 o 
  -2   8   3     2507.49     2255.04    205.53 o 
   0   8   3    17257.37    16250.57    713.60 o 
   2   8   3     3161.20     2752.61    320.79 o 
   4   8   3    10471.98     8876.23    737.13 o 
 -13   9   3      142.96      475.42    410.11 o 
 -11   9   3       33.26     -122.56    132.95 o 
  -9   9   3     1164.24     1319.44    203.28 o 
  -7   9   3       98.08      -15.24    110.16 o 
  -5   9   3      870.31      898.30    144.07 o 
  -3   9   3     4902.32     5414.59    444.20 o 
  -1   9   3      915.60      763.55    212.26 o 
   1   9   3      730.81      505.19    169.04 o 
   3   9   3     1326.06      845.96    157.80 o 
   5   9   3     2295.45     1365.09    518.64 o 
 -12  10   3        7.53     -291.97    311.18 o 
 -10  10   3      142.58      116.81    150.38 o 
  -8  10   3      309.29      230.45    128.76 o 
  -6  10   3      260.24       41.57     91.92 o 
  -4  10   3     1109.48      962.90    149.08 o 
  -2  10   3      217.99      115.25    160.39 o 
   0  10   3      889.78      874.00    218.98 o 
   2  10   3       37.71      160.39    189.21 o 
   4  10   3     1939.19     1819.18    240.63 o 
   6  10   3      111.04      211.45    142.42 o 
 -13  11   3       20.14       58.59    417.79 o 
 -11  11   3      144.51       48.79    157.39 o 
  -9  11   3       14.24       65.58    112.42 o 
  -7  11   3      328.67      281.14    136.62 o 
  -5  11   3      633.28      564.06    145.76 o 
  -3  11   3      343.16      288.78    117.71 o 
  -1  11   3      683.05      728.01    220.90 o 
   1  11   3     2126.25     1752.79    332.31 o 
   3  11   3      432.61      550.33    210.34 o 
   5  11   3      757.78      661.41    177.43 o 
   7  11   3     2644.16     2138.94    324.63 o 
 -12  12   3      636.15      611.80    394.74 o 
 -10  12   3      602.64      748.44    229.05 o 
  -8  12   3      526.17      413.66    144.07 o 
  -6  12   3     3523.12     3585.41    269.30 o 
  -4  12   3     1051.56      916.12    180.14 o 
  -2  12   3     3559.91     3019.61    362.08 o 
   0  12   3     1955.30     2292.56    367.85 o 
   2  12   3      473.89      563.78    255.48 o 
   4  12   3     2031.83     2439.51    386.10 o 
   6  12   3     1578.41     1608.73    260.39 o 
   8  12   3      619.62      740.32    220.41 o 
  10  12   3     2421.06     2227.04    429.31 o 
 -11  13   3      478.90      395.69    222.41 o 
  -9  13   3     1361.38     1297.08    271.64 o 
  -7  13   3     1305.47     1153.97    194.67 o 
  -5  13   3     1670.35     1638.71    260.78 o 
  -3  13   3     2635.67     2565.89    274.25 o 
  -1  13   3     3598.12     2724.76    369.77 o 
   1  13   3     5395.63     4484.27    496.55 o 
   3  13   3     1233.84     1217.83    325.59 o 
   5  13   3     2981.93     2850.35    325.03 o 
   7  13   3     5777.80     4366.06    787.08 o 
   9  13   3     1522.71     1168.57    258.47 o 
  11  13   3      563.22      827.90    274.69 o 
 -10  14   3     1160.42     1036.79    271.59 o 
  -8  14   3     1544.89     1557.52    441.32 o 
  -6  14   3     4053.51     3877.68   1132.83 o 
  -4  14   3     2468.00     2306.70    299.66 o 
  -2  14   3     2951.31     2188.83    345.76 o 
   0  14   3     3320.85     3441.24    465.81 o 
   2  14   3     3087.14     2377.08    426.43 o 
   4  14   3     1916.99     1996.75    385.13 o 
   6  14   3     1131.45     1267.78    264.22 o 
   8  14   3      947.70      782.90    325.11 o 
  10  14   3     1635.43     1374.09    314.88 o 
  -9  15   3      756.20      744.20    261.20 o 
  -7  15   3      710.02      789.48    361.12 o 
  -5  15   3     1232.06      860.92    221.61 o 
  -3  15   3     2472.87     2337.75    285.93 o 
  -1  15   3     2070.21     1562.63    317.90 o 
   1  15   3     5723.84     6230.34    646.37 o 
   3  15   3     2434.66     2648.88    472.53 o 
   5  15   3     3296.68     3491.18    523.44 o 
   7  15   3     3346.09     3927.41    438.31 o 
   9  15   3      692.09      881.50    292.10 o 
  -8  16   3      931.46      718.41    305.42 o 
  -6  16   3     2631.95     3167.52    543.61 o 
  -4  16   3     2364.83     1878.61    412.03 o 
  -2  16   3     1350.93     1468.28    259.70 o 
   0  16   3     1297.66     1380.15    333.27 o 
   2  16   3     3236.58     3238.59    523.44 o 
   4  16   3     1920.40     1852.68    428.35 o 
   6  16   3     1179.92     1918.95    466.77 o 
   8  16   3      977.61     1357.31    332.24 o 
  -7  17   3      484.99      468.69    376.49 o 
  -5  17   3     1114.65     1173.65    421.63 o 
  -3  17   3     1514.55     1281.22    354.40 o 
  -1  17   3     1864.07     1585.68    360.16 o 
   1  17   3     1771.96     1620.25    371.69 o 
   3  17   3      679.06      621.40    349.60 o 
   5  17   3      788.47      410.11    338.07 o 
  -4  18   3      559.31      542.65    340.95 o 
  -2  18   3      253.41      111.41    309.26 o 
   0  18   3      262.17      312.14    254.52 o 
   2  18   3      374.80      194.01    306.38 o 
   4  18   3       77.90      194.01    338.07 o 
  -1  19   3      177.64      296.77    338.07 o 
   1  19   3      467.77      149.83    204.57 o 
 -14   0   4     2639.06     3806.21    620.44 o 
 -12   0   4     9006.34    12717.13    934.50 o 
 -10   0   4     3393.13     3417.53    872.56 o 
  -8   0   4     7391.82     7295.06    454.29 o 
  -6   0   4     4770.14     4378.42    196.41 o 
  -4   0   4    45401.17    42966.51    457.03 o 
   0   0   4    31462.35    33538.41    568.58 o 
   2   0   4     7986.32     8011.54    631.49 o 
 -15   1   4      931.47     1144.05    333.61 o 
 -13   1   4     2267.83     2266.58    318.41 o 
 -11   1   4     1881.38     1775.69    266.77 o 
  -9   1   4     5573.04     5873.12    248.70 o 
  -7   1   4     7626.81     7167.68    304.70 o 
  -5   1   4    11499.15    10560.43    437.51 o 
  -3   1   4    38683.54    36074.82   2423.11 o 
  -1   1   4    50159.42    52725.29    553.34 o 
   1   1   4    17774.68    19819.48    746.74 o 
 -14   2   4      965.92     1335.61    303.91 o 
 -12   2   4     3562.02     3609.37    378.95 o 
 -10   2   4     3592.95     3483.68    319.90 o 
  -8   2   4     8458.99     7939.90    397.86 o 
  -6   2   4    12645.97    12082.13    634.34 o 
  -4   2   4     7314.73     8005.85    256.57 o 
  -2   2   4    30814.31    23748.35   2884.19 o 
   0   2   4    30760.06    32448.14   3669.34 o 
   2   2   4    35520.71    38796.58    571.14 o 
 -15   3   4      177.00      329.65    219.26 o 
 -13   3   4      872.79      981.36    279.50 o 
 -11   3   4     1317.72     1617.64    290.20 o 
  -9   3   4     3843.70     3318.73    164.78 o 
  -7   3   4     5493.95     5281.03    436.26 o 
  -5   3   4     7274.61     6469.84    593.48 o 
  -3   3   4     9971.87    10729.78    451.40 o 
  -1   3   4    85590.00    90836.43   1990.50 o 
   1   3   4    14751.04    11506.98    458.13 o 
   3   3   4     1322.90      772.19    108.13 o 
 -14   4   4       61.90      -52.07    253.18 o 
 -12   4   4      116.72     -167.56    196.05 o 
 -10   4   4     2198.25     1766.30    207.21 o 
  -8   4   4     4152.64     3801.20    171.89 o 
  -6   4   4     1614.54     1344.41    134.96 o 
  -4   4   4     8032.26     8140.42    346.86 o 
  -2   4   4    23370.75    23206.77   4889.58 o 
   0   4   4    12483.94    12916.36   3078.68 o 
   2   4   4      234.47      113.63     86.89 o 
 -15   5   4       35.14      -21.45    229.45 o 
 -13   5   4       31.80       -6.51    267.00 o 
 -11   5   4        8.63     -182.19    175.96 o 
  -9   5   4      443.91      310.16    115.56 o 
  -7   5   4      300.48      250.60    107.19 o 
  -5   5   4      132.82       81.99     70.36 o 
  -3   5   4     2595.14     2706.46    449.00 o 
  -1   5   4    14918.38    14649.07   2755.01 o 
   1   5   4      168.85      121.98    110.45 o 
   3   5   4      630.23      617.90    127.98 o 
 -14   6   4      299.91       88.78    216.01 o 
 -12   6   4      543.33      435.76    194.49 o 
 -10   6   4      927.12      830.37    152.10 o 
  -8   6   4      703.07      563.14    141.10 o 
  -6   6   4     2833.61     2527.53    408.24 o 
  -4   6   4      760.07      754.30    112.53 o 
  -2   6   4     7747.22     9014.88    506.15 o 
   0   6   4     6511.22     6616.44    444.68 o 
   2   6   4      448.88      169.04    128.70 o 
   4   6   4     2879.45     2017.24    402.90 o 
 -13   7   4      382.47      131.97    211.08 o 
 -11   7   4     2119.21     1770.52    204.26 o 
  -9   7   4     3079.81     3162.80    389.16 o 
  -7   7   4     4026.42     3853.40    310.85 o 
  -5   7   4     5836.19     6214.93    567.54 o 
  -3   7   4     7140.57     7874.76    619.48 o 
  -1   7   4     5327.04     5096.17    233.70 o 
   1   7   4     5813.47     4408.40    376.49 o 
   3   7   4      324.09       68.79     99.69 o 
   5   7   4     2980.24     2785.13    250.90 o 
 -14   8   4      610.67      821.28    296.73 o 
 -12   8   4     1392.43     1448.53    360.16 o 
 -10   8   4     3629.03     3921.80    279.19 o 
  -8   8   4     4966.83     6057.79    322.17 o 
  -6   8   4     9009.92     9950.94    909.84 o 
  -4   8   4     5007.82     5554.50    386.04 o 
  -2   8   4    12774.36    12695.03    420.18 o 
   0   8   4     9687.36     8415.33    537.84 o 
   2   8   4    13636.98    11323.53    636.77 o 
   4   8   4    14129.69    13801.05    523.74 o 
   6   8   4     5419.75     4098.18    433.16 o 
 -13   9   4     1155.77     1691.16    326.68 o 
 -11   9   4     2377.32     2585.95    258.13 o 
  -9   9   4     5086.73     6375.89    355.92 o 
  -7   9   4     8446.87     8435.75    419.42 o 
  -5   9   4     5372.15     5409.21    622.75 o 
  -3   9   4    11800.08    12381.96    456.87 o 
  -1   9   4    23992.45    18210.82    747.22 o 
   1   9   4     6584.56     6665.42    524.40 o 
   3   9   4    10209.00     8799.51    601.23 o 
   5   9   4     6967.16     4562.52   1099.70 o 
   7   9   4     3382.55     2359.69    437.96 o 
 -12  10   4     1780.06     1983.46    339.72 o 
 -10  10   4     2700.41     3013.55    320.93 o 
  -8  10   4     4927.25     5146.27    318.86 o 
  -6  10   4     6608.30     6913.74    364.80 o 
  -4  10   4    10506.38    11329.72    399.23 o 
  -2  10   4    10903.93     7058.24    506.15 o 
   0  10   4     8840.87     4910.71    452.37 o 
   2  10   4     5189.61     4900.14    479.26 o 
   4  10   4    12389.98    10484.53   1727.82 o 
   6  10   4     4696.16     3989.65    551.29 o 
   8  10   4     1615.79     1621.14    253.50 o 
 -11  11   4     1041.07      822.26    220.75 o 
  -9  11   4      973.16      902.99    179.85 o 
  -7  11   4     2802.59     2074.31    209.78 o 
  -5  11   4     2681.51     2210.59    267.20 o 
  -3  11   4     6877.64     5464.88    477.34 o 
  -1  11   4     8937.37     7010.22    526.32 o 
   1  11   4     6513.01     6722.09    576.26 o 
   3  11   4     6039.88     6096.84    572.42 o 
   5  11   4     3150.72     2821.52    561.37 o 
   7  11   4     9168.25     7288.49    763.07 o 
   9  11   4     3428.68     3121.46    355.31 o 
 -12  12   4      423.47      361.12    415.87 o 
 -10  12   4     1317.05     1444.83    292.20 o 
  -8  12   4      783.73      687.55    149.01 o 
  -6  12   4     1355.18     1202.61    215.02 o 
  -4  12   4     1851.48     1581.17    215.62 o 
  -2  12   4     1760.35     1543.42    303.50 o 
   0  12   4     4632.77     3693.83    437.00 o 
   2  12   4     3912.71     4338.29    504.23 o 
   4  12   4     3743.10     3197.29    442.76 o 
   6  12   4     2115.49     2636.82    325.23 o 
   8  12   4      376.58      499.23    220.43 o 
  10  12   4     2264.50     2749.92    385.66 o 
 -11  13   4      256.50      378.17    240.26 o 
  -9  13   4      269.49      -20.17    223.78 o 
  -7  13   4      198.77      296.94    160.50 o 
  -5  13   4     1053.53      926.63    216.86 o 
  -3  13   4      208.81       -4.80    188.25 o 
  -1  13   4      567.86      464.85    224.74 o 
   1  13   4     1835.25     2481.77    420.67 o 
   3  13   4     1642.16     1669.24    370.73 o 
   5  13   4     1576.84     1239.92    330.39 o 
   7  13   4     2534.57     2433.62    330.57 o 
   9  13   4      522.22      636.38    237.54 o 
 -10  14   4       52.45      122.64    182.99 o 
  -8  14   4       34.70       33.51    193.13 o 
  -6  14   4      274.46      203.50    142.57 o 
  -4  14   4      255.57       95.98    167.91 o 
  -2  14   4      163.64      259.32    229.54 o 
   0  14   4      262.45      495.58    263.16 o 
   2  14   4      131.85      303.50    207.45 o 
   4  14   4      238.85      769.31    317.90 o 
   6  14   4      235.48       77.80    207.45 o 
   8  14   4       88.63      -78.73    206.80 o 
  10  14   4      167.50      218.72    220.97 o 
  -9  15   4        8.61      126.94    185.12 o 
  -7  15   4       57.43      -40.34    264.12 o 
  -5  15   4      236.27      303.49    199.17 o 
  -3  15   4       75.02      161.28    168.28 o 
  -1  15   4      326.69      185.36    214.18 o 
   1  15   4     1073.56     1086.25    351.52 o 
   3  15   4       62.33       81.64    203.61 o 
   5  15   4       10.82      470.61    325.59 o 
   7  15   4      360.08      617.56    296.77 o 
   9  15   4       91.11      311.34    225.74 o 
  -8  16   4      171.89      186.32    337.11 o 
  -6  16   4      492.69      613.72    337.11 o 
  -4  16   4      117.90      168.94    187.14 o 
  -2  16   4      150.21      364.97    256.44 o 
   0  16   4      184.98      264.12    247.79 o 
   2  16   4      129.65      218.02    229.54 o 
   4  16   4      392.52      363.04    259.32 o 
   6  16   4      519.96      508.07    292.93 o 
   8  16   4       73.31       65.31    363.04 o 
  -7  17   4      178.72      416.83    335.19 o 
  -5  17   4      287.25      461.97    269.88 o 
  -3  17   4      698.69      516.32    180.64 o 
  -1  17   4      759.90      607.00    259.32 o 
   1  17   4      209.04      250.67    231.46 o 
   3  17   4      499.85      288.13    252.59 o 
   5  17   4      353.37      189.21    261.24 o 
  -4  18   4      855.30      684.79    343.84 o 
  -2  18   4      930.42      777.40    252.61 o 
   0  18   4      554.35      554.17    279.49 o 
   2  18   4     1249.97     1797.94    455.25 o 
   4  18   4      688.04      987.33    408.19 o 
  -1  19   4      675.62      559.93    334.23 o 
   1  19   4      642.96     1148.68    382.25 o 
 -15   1   5       91.20      136.92    263.29 o 
 -13   1   5      390.78       25.08    174.66 o 
 -11   1   5      165.42      191.81    194.42 o 
  -9   1   5     1142.34      987.40    117.14 o 
  -7   1   5      809.74      747.02     75.16 o 
  -5   1   5      138.63       75.91     36.32 o 
  -3   1   5     4161.78     4436.33    218.67 o 
  -1   1   5    27662.08    25309.31   3489.74 o 
   1   1   5     5999.09     5819.14    611.80 o 
   3   1   5     1536.44     1441.93    188.73 o 
 -14   2   5      368.29      465.26    218.38 o 
 -12   2   5     2155.55     2362.08    340.52 o 
 -10   2   5     2979.03     3295.87    521.04 o 
  -8   2   5     3242.58     2824.63    168.15 o 
  -6   2   5    10926.36    10514.05    264.92 o 
  -4   2   5     1714.73     1341.94    252.81 o 
  -2   2   5     7623.27     7449.28    315.02 o 
   0   2   5     5349.63     5172.91    291.97 o 
   2   2   5      183.69      216.05     64.55 o 
 -15   3   5      682.23      644.58    263.31 o 
 -13   3   5     1709.05     2430.22    372.15 o 
 -11   3   5      206.29      117.47    216.10 o 
  -9   3   5     3198.10     2621.14    344.59 o 
  -7   3   5     7701.88     7716.59    383.38 o 
  -5   3   5      304.96      200.60     77.42 o 
  -3   3   5     4440.24     3868.52    690.55 o 
  -1   3   5    12255.14    11633.78   1905.50 o 
   1   3   5    25667.19    15504.31    576.26 o 
   3   3   5     5206.23     3369.34    793.32 o 
 -14   4   5      921.93     1349.95    435.56 o 
 -12   4   5     3653.63     3510.43    483.10 o 
 -10   4   5     3492.79     2785.32   1046.30 o 
  -8   4   5     7483.47     7739.74    596.83 o 
  -6   4   5    16765.85    16138.70    974.22 o 
  -4   4   5    14769.81    12689.20    945.59 o 
  -2   4   5    37002.95    33207.41   6469.97 o 
   0   4   5    21314.03    23332.03   5286.24 o 
   2   4   5     7264.16     5000.03    356.32 o 
   4   4   5    33320.71    28191.75   3859.51 o 
 -15   5   5      714.83      778.66    320.87 o 
 -13   5   5     2879.46     2932.29    376.26 o 
 -11   5   5     1677.71     1839.62    270.97 o 
  -9   5   5     2333.82     2699.63    216.07 o 
  -7   5   5     9494.05    10180.08    367.76 o 
  -5   5   5     6157.71     6219.27    492.26 o 
  -3   5   5     7901.02     8408.56    736.17 o 
  -1   5   5    59622.91    67513.65  10149.88 o 
   1   5   5    17144.39    17066.94    680.95 o 
   3   5   5    14940.74    10430.90   1258.17 o 
 -14   6   5     1034.54     1250.75    303.06 o 
 -12   6   5     1658.91     2021.37    317.43 o 
 -10   6   5     2540.80     2562.81    223.35 o 
  -8   6   5     8445.81     8604.07    453.10 o 
  -6   6   5    10894.01    10097.79    479.75 o 
  -4   6   5     9489.09    10421.35    424.99 o 
  -2   6   5    47291.99    42332.14   6732.17 o 
   0   6   5    32874.97    28790.97    910.49 o 
   2   6   5     7522.90     6209.22    444.68 o 
   4   6   5    16645.78    12627.09    861.03 o 
 -13   7   5     1116.11     1319.13    310.51 o 
 -11   7   5     1273.91     1608.68    295.72 o 
  -9   7   5     3313.11     3576.54    430.60 o 
  -7   7   5    10497.97    10960.52    436.22 o 
  -5   7   5     2668.83     2311.03    205.83 o 
  -3   7   5     4530.09     4288.06    252.00 o 
  -1   7   5    12511.83    14920.37    516.71 o 
   1   7   5     9862.93     8933.01    558.97 o 
   3   7   5     4343.30     3813.60    277.86 o 
   5   7   5     8908.63     6377.69    362.14 o 
 -14   8   5      578.75      416.33    242.35 o 
 -12   8   5      384.47      546.74    241.07 o 
 -10   8   5     1907.17     1841.86    208.47 o 
  -8   8   5     3699.58     3655.14    258.24 o 
  -6   8   5     3172.11     2953.55    213.67 o 
  -4   8   5     8751.25     9272.29    404.77 o 
  -2   8   5     3834.57     3455.56    767.87 o 
   0   8   5     4742.31     3074.35    344.80 o 
   2   8   5     1608.33     1143.88    234.35 o 
   4   8   5     4277.73     3631.20    588.75 o 
   6   8   5     3137.63     2410.21    256.97 o 
 -13   9   5      344.80      214.71    194.97 o 
 -11   9   5      312.73      400.26    198.81 o 
  -9   9   5      354.75      547.40    148.69 o 
  -7   9   5      968.87      728.86    142.72 o 
  -5   9   5     1644.18     1601.24    170.66 o 
  -3   9   5     2077.75     1876.47    198.79 o 
  -1   9   5     3786.26     3088.76    344.80 o 
   1   9   5      873.05      286.21    168.08 o 
   3   9   5     1540.05     1125.63    253.55 o 
   5   9   5     1216.90      874.30    249.23 o 
   7   9   5      365.19      330.29    161.89 o 
 -12  10   5       16.62       84.97    224.19 o 
 -10  10   5      128.81       34.91    152.42 o 
  -8  10   5        9.03     -129.47    109.12 o 
  -6  10   5      127.82      126.51    109.84 o 
  -4  10   5      909.70      919.47    152.09 o 
  -2  10   5      794.71      567.62    195.93 o 
   0  10   5      404.56      247.79    211.30 o 
   2  10   5      137.95      -38.42    136.38 o 
   4  10   5      696.98      596.43    220.90 o 
   6  10   5      237.73       99.07    125.40 o 
   8  10   5        6.54       97.67    141.57 o 
  10  10   5       23.68      115.95    237.23 o 
 -11  11   5      171.82      152.21    169.04 o 
  -9  11   5      678.89      564.05    164.02 o 
  -7  11   5      916.96      702.61    169.69 o 
  -5  11   5     1355.74     1106.45    175.89 o 
  -3  11   5     2544.41     2482.75    505.19 o 
  -1  11   5     2583.51     1494.44    263.16 o 
   1  11   5     2270.05     1871.89    328.47 o 
   3  11   5      202.27      119.09    217.06 o 
   5  11   5     1139.61     1099.63    218.99 o 
   7  11   5     1774.37     1295.10    307.34 o 
   9  11   5      324.15      314.36    189.69 o 
  11  11   5       87.41      -61.53    201.61 o 
 -12  12   5      531.80      315.02    316.94 o 
 -10  12   5      439.18      442.51    164.66 o 
  -8  12   5      653.09      504.34    153.23 o 
  -6  12   5     1578.44     1629.93    202.18 o 
  -4  12   5     2145.10     1954.72    209.47 o 
  -2  12   5     2367.54     1699.97    306.38 o 
   0  12   5     2453.70     2059.17    347.68 o 
   2  12   5     1916.32     1785.45    378.41 o 
   4  12   5     1133.73     1244.72    351.52 o 
   6  12   5     2588.15     2703.49    345.07 o 
   8  12   5      258.32      350.75    189.52 o 
  10  12   5     1335.20     1024.64    271.98 o 
 -11  13   5      527.72      875.92    382.25 o 
  -9  13   5      701.43      519.30    166.67 o 
  -7  13   5     4578.51     5229.11    443.14 o 
  -5  13   5     2047.43     1629.75    192.35 o 
  -3  13   5     1842.45     1010.38    261.24 o 
  -1  13   5     2603.94     1707.65    298.70 o 
   1  13   5     1686.57     1392.63    320.79 o 
   3  13   5     1994.63     1666.36    375.53 o 
   5  13   5     2103.33     1784.49    379.37 o 
   7  13   5     2144.72     2118.81    322.85 o 
   9  13   5      600.88      424.30    251.03 o 
 -10  14   5      907.80      819.73    246.87 o 
  -8  14   5     1311.58     1030.66    202.24 o 
  -6  14   5      929.84     1017.74    192.56 o 
  -4  14   5     2048.75     1842.86    277.04 o 
  -2  14   5      815.72      685.75    242.99 o 
   0  14   5     1437.49     1650.03    354.40 o 
   2  14   5     1766.54     1633.70    385.13 o 
   4  14   5     2036.19     2241.66    446.60 o 
   6  14   5     2375.86     1904.54    423.55 o 
   8  14   5      728.28     1282.06    310.66 o 
  -9  15   5      893.76      901.34    262.80 o 
  -7  15   5     2306.42     2352.78    732.33 o 
  -5  15   5     1950.55     1823.51    287.27 o 
  -3  15   5     2301.12     2330.02    414.91 o 
  -1  15   5     3065.87     2508.66    392.82 o 
   1  15   5     2003.73     1884.37    389.94 o 
   3  15   5     2209.33     2969.67    519.60 o 
   5  15   5     1537.82     1603.93    426.43 o 
   7  15   5     1456.38     1387.83    401.46 o 
  -8  16   5      652.96      996.93    396.66 o 
  -6  16   5      491.21      418.53    175.72 o 
  -4  16   5     1155.24     1178.01    235.88 o 
  -2  16   5     3061.97     3375.93    501.35 o 
   0  16   5     2254.59     1383.03    316.94 o 
   2  16   5     1918.58     1914.15    408.19 o 
   4  16   5     1139.92     1109.30    405.30 o 
   6  16   5     2111.57     2908.20    557.05 o 
  -7  17   5      615.04      371.69    267.00 o 
  -5  17   5      903.71      851.91    311.18 o 
  -3  17   5     1178.24      859.65    246.83 o 
  -1  17   5     1541.38     1774.88    408.19 o 
   1  17   5     2490.58     2038.04    403.38 o 
   3  17   5      942.92      926.82    345.76 o 
   5  17   5      345.50      524.40    355.36 o 
  -4  18   5      328.74      394.74    250.67 o 
  -2  18   5      340.70      260.00    243.47 o 
   0  18   5      802.76      648.29    257.40 o 
   2  18   5      334.41      395.70    346.72 o 
   4  18   5      303.37       97.96    324.63 o 
 -14   0   6     3467.39     4744.55    680.95 o 
 -12   0   6    16178.48    22263.85   1275.46 o 
 -10   0   6     4958.89     5140.25    569.54 o 
  -8   0   6    11063.23    10669.89    632.45 o 
  -6   0   6    17805.88    16811.10    292.26 o 
  -4   0   6     4318.20     4827.15    358.24 o 
  -2   0   6    22731.37    21063.31    592.59 o 
   0   0   6    27214.29    25227.76    575.30 o 
   2   0   6    16495.35    18237.71    517.67 o 
 -15   1   6     1131.26     1680.11    349.39 o 
 -13   1   6     1299.71     2044.09    470.61 o 
 -11   1   6     1504.36     1522.06    245.77 o 
  -9   1   6     6720.86     7146.99   1238.48 o 
  -7   1   6    13331.75    13281.00   1227.21 o 
  -5   1   6     8752.56     7336.08    182.07 o 
  -3   1   6    17698.65    16928.76   1676.92 o 
  -1   1   6     9810.02     8675.49   1572.23 o 
   1   1   6    12313.18    12362.10    623.80 o 
   3   1   6    33530.82    29554.50   2633.91 o 
 -14   2   6     1084.05     1059.57    262.80 o 
 -12   2   6     7878.28     8536.45   2330.02 o 
 -10   2   6     2332.23     2115.84    360.16 o 
  -8   2   6     8314.09     8876.50    745.81 o 
  -6   2   6    11426.81    12892.93    308.31 o 
  -4   2   6    34666.99    31669.29   1595.93 o 
  -2   2   6    28650.51    26822.81   2668.09 o 
   0   2   6    16015.24    15805.48    895.13 o 
   2   2   6    15884.01    17192.92    328.60 o 
   4   2   6     6753.19     6510.08    420.67 o 
 -15   3   6      255.53      380.79    232.14 o 
 -13   3   6     1015.68     1120.20    389.94 o 
 -11   3   6      980.23      925.46    240.04 o 
  -9   3   6     3066.90     3332.14    329.43 o 
  -7   3   6     4437.42     4227.42    249.11 o 
  -5   3   6    17072.87    18357.21   1563.72 o 
  -3   3   6    19585.88    18438.08   1754.72 o 
  -1   3   6    10628.74     9687.07   1982.82 o 
   1   3   6    13604.40    14895.20    799.38 o 
   3   3   6     7349.29     7723.30    271.84 o 
 -14   4   6      100.79       -5.98    196.90 o 
 -12   4   6      378.80      198.60    193.14 o 
 -10   4   6     2083.78     1282.05    323.67 o 
  -8   4   6     1777.14     1648.26    155.20 o 
  -6   4   6       61.30       71.04     79.14 o 
  -4   4   6     4648.92     4566.25    255.93 o 
  -2   4   6     2334.64     2161.01    285.73 o 
   0   4   6     5015.38     5192.95   1409.44 o 
   2   4   6    14797.41     9057.87    489.82 o 
   4   4   6     9365.76     6898.17    319.70 o 
 -15   5   6       74.23        2.11    278.54 o 
 -13   5   6       68.67       19.69    167.20 o 
 -11   5   6     1190.43     1257.87    236.15 o 
  -9   5   6        9.07      -35.62    104.30 o 
  -7   5   6     1074.05     1079.37    142.97 o 
  -5   5   6    12037.41    11653.01    623.20 o 
  -3   5   6     3899.73     3370.43    643.97 o 
  -1   5   6     3413.42     3206.05    180.20 o 
   1   5   6      330.78      195.93    134.46 o 
   3   5   6     6391.27     5080.12    412.51 o 
   5   5   6       96.43       26.62     94.30 o 
 -14   6   6      160.29       84.06    257.08 o 
 -12   6   6      862.29      851.36    269.88 o 
 -10   6   6     1014.40     1116.06    226.31 o 
  -8   6   6     1360.31     1208.48    158.18 o 
  -6   6   6     2242.42     1878.95    162.53 o 
  -4   6   6     3397.33     3273.02    235.54 o 
  -2   6   6    26140.48    28793.00   4153.40 o 
   0   6   6      983.74      937.00    115.03 o 
   2   6   6     4232.31     4134.67    392.82 o 
   4   6   6     2896.88     2380.84    224.64 o 
   6   6   6      965.83      579.74    184.40 o 
 -13   7   6      520.19      882.76    297.07 o 
 -11   7   6      848.87      917.65    291.49 o 
  -9   7   6      611.40      692.04    154.17 o 
  -7   7   6     3467.63     3788.19    251.60 o 
  -5   7   6     3980.69     4127.67    481.57 o 
  -3   7   6     2846.77     3077.76    405.78 o 
  -1   7   6     2022.19     1826.67    150.79 o 
   1   7   6     2748.07     2410.69    330.39 o 
   3   7   6    19824.60    13207.91    700.16 o 
   5   7   6     5272.44     4426.18    319.73 o 
   7   7   6     2502.44     1427.48    350.56 o 
 -14   8   6      437.96      321.39    212.29 o 
 -12   8   6      802.30      736.67    243.93 o 
 -10   8   6     1539.37     1927.71    384.65 o 
  -8   8   6     3882.94     3271.37    341.80 o 
  -6   8   6     9569.02     8861.74    967.26 o 
  -4   8   6    15050.42    14553.59   1876.21 o 
  -2   8   6     8787.38     8707.86   1117.95 o 
   0   8   6     5764.67     3718.81    387.06 o 
   2   8   6     4909.53     4582.24    441.80 o 
   4   8   6     8895.10     6810.85   1363.82 o 
   6   8   6     4746.81     3795.70    632.93 o 
   8   8   6     1135.50      961.09    197.23 o 
 -13   9   6     1050.03     1064.92    397.62 o 
 -11   9   6     1125.01     1272.15    263.51 o 
  -9   9   6      638.46      575.62    140.80 o 
  -7   9   6    10022.87     9942.77    505.19 o 
  -5   9   6     8693.00     9003.38    700.24 o 
  -3   9   6     4197.50     3743.98    760.18 o 
  -1   9   6    17691.89    10099.94    588.75 o 
   1   9   6     6853.20     4899.18    474.46 o 
   3   9   6     9746.91     8967.59    652.14 o 
   5   9   6     7352.34     6624.54    422.41 o 
   7   9   6     1457.42      937.07    380.81 o 
   9   9   6     5294.85     4012.88    388.50 o 
 -12  10   6     1866.04     1904.03    311.90 o 
 -10  10   6     3906.06     4578.53    564.74 o 
  -8  10   6     2523.65     2807.98    243.89 o 
  -6  10   6     6926.69     5991.53    737.84 o 
  -4  10   6     6263.77     5528.79   1286.02 o 
  -2  10   6    10397.98    12052.85   3016.25 o 
   0  10   6    12410.04    11269.75    706.88 o 
   2  10   6     5522.08     5232.45    534.96 o 
   4  10   6     6374.73     5063.42    518.64 o 
   6  10   6     2263.79     1841.36    610.36 o 
   8  10   6     3071.18     2831.85    324.96 o 
  10  10   6     1585.15     1553.66    289.23 o 
  12  10   6      852.52      532.03    206.10 o 
 -11  11   6     1240.38     1584.19    307.82 o 
  -9  11   6     1277.77     1302.75    195.79 o 
  -7  11   6     2140.07     1893.15    218.10 o 
  -5  11   6     1678.72     1353.31    167.98 o 
  -3  11   6     2158.41     2064.83    225.59 o 
  -1  11   6     6804.57     4714.78    445.64 o 
   1  11   6     4994.27     4314.28    491.74 o 
   3  11   6     3518.38     3175.20    421.63 o 
   5  11   6     3180.97     2739.16    425.47 o 
   7  11   6      778.67      748.03    200.83 o 
   9  11   6     2981.88     2915.30    359.12 o 
  11  11   6     1801.18     1274.79    279.00 o 
 -12  12   6      684.82      769.06    254.49 o 
 -10  12   6     1468.09     1770.82    310.34 o 
  -8  12   6      685.16      785.88    183.05 o 
  -6  12   6      853.58      690.66    151.92 o 
  -4  12   6     1407.27     1255.49    199.65 o 
  -2  12   6     2414.06     1791.21    326.55 o 
   0  12   6     2452.99     2255.10    393.78 o 
   2  12   6     1939.86     1387.83    315.02 o 
   4  12   6     2642.10     2306.97    427.39 o 
   6  12   6     2428.08     2052.45    398.58 o 
   8  12   6     1986.37     2294.07    332.68 o 
  10  12   6      796.07      637.97    235.79 o 
 -11  13   6      213.60      111.41    239.15 o 
  -9  13   6      356.47      286.92    140.42 o 
  -7  13   6      506.60      493.39    165.32 o 
  -5  13   6     1558.17     1422.24    191.32 o 
  -3  13   6      919.94      789.48    286.21 o 
  -1  13   6      472.36      413.95    188.25 o 
   1  13   6      345.42      582.02    300.62 o 
   3  13   6      831.77      565.70    301.58 o 
   5  13   6      727.79      442.76    257.40 o 
   7  13   6      446.10      545.53    327.51 o 
   9  13   6      465.49      528.98    232.55 o 
 -10  14   6      164.56      168.08    335.19 o 
  -8  14   6       80.85       19.22    159.52 o 
  -6  14   6      651.16      654.14    197.61 o 
  -4  14   6      608.69      584.10    205.42 o 
  -2  14   6      558.32      413.95    253.55 o 
   0  14   6     3607.36     2986.95    446.60 o 
   2  14   6       67.53      147.91    267.00 o 
   4  14   6      229.67      187.28    270.84 o 
   6  14   6     1356.23      825.01    316.94 o 
   8  14   6      141.62      445.64    359.20 o 
  -9  15   6       69.19      237.05    222.68 o 
  -7  15   6       13.71       86.34    159.73 o 
  -5  15   6        1.40      137.22    198.26 o 
  -3  15   6        8.82     -170.00    158.47 o 
  -1  15   6      324.99      177.68    193.05 o 
   1  15   6      354.66      338.07    241.07 o 
   3  15   6       54.18      -35.54    187.28 o 
   5  15   6      408.08      193.05    237.23 o 
   7  15   6       68.31       82.60    250.67 o 
  -8  16   6      161.46      175.76    242.99 o 
  -6  16   6       79.95      -85.83    199.54 o 
  -4  16   6      156.95      -39.55    150.83 o 
  -2  16   6      366.71      423.55    242.99 o 
   0  16   6      612.43      683.83    251.63 o 
   2  16   6       27.44     -117.17    273.72 o 
   4  16   6      108.32     -121.98    291.97 o 
   6  16   6      446.39      812.53    391.86 o 
  -5  17   6      280.84      279.18    199.18 o 
  -3  17   6      464.73      515.35    237.66 o 
  -1  17   6      228.59      324.63    230.50 o 
   1  17   6     1612.59     1302.35    336.15 o 
   3  17   6      255.71      157.51    320.79 o 
   5  17   6      283.23      445.64    305.42 o 
  -4  18   6      489.12      422.74    202.00 o 
  -2  18   6     1181.68     1116.03    387.06 o 
   0  18   6      342.05      199.77    219.94 o 
   2  18   6      368.74      323.67    252.59 o 
 -15   1   7       29.61     -104.63    243.43 o 
 -13   1   7      271.76      247.91    242.72 o 
 -11   1   7      831.18      685.75    200.49 o 
  -9   1   7     1406.25     1206.03    211.15 o 
  -7   1   7     2745.91     2406.42    234.43 o 
  -5   1   7     1178.44      957.95     92.68 o 
  -3   1   7     5913.59     5977.61    485.50 o 
  -1   1   7     6218.25     6227.90    230.69 o 
   1   1   7       71.88      -40.66     67.07 o 
   3   1   7      417.87      343.56     90.88 o 
   5   1   7     1748.66     1213.07    141.80 o 
 -14   2   7      289.36      200.24    195.73 o 
 -12   2   7     1298.68     1074.97    251.47 o 
 -10   2   7     2375.24     2234.49    272.97 o 
  -8   2   7     2910.01     2551.27    251.18 o 
  -6   2   7     4034.32     4124.91    452.49 o 
  -4   2   7     6711.38     6378.05    357.28 o 
  -2   2   7     7607.35     6187.93   1746.07 o 
   0   2   7     2621.37     2102.26    131.64 o 
   2   2   7     2191.76     2019.23    253.55 o 
   4   2   7     3397.28     3032.50    215.59 o 
 -15   3   7      819.62      787.08    263.49 o 
 -13   3   7     2910.58     2959.29    465.33 o 
 -11   3   7     1860.05     2111.47    303.12 o 
  -9   3   7     4824.55     4869.63    360.19 o 
  -7   3   7     8250.49     7791.57   1033.08 o 
  -5   3   7      156.10      128.68     66.57 o 
  -3   3   7    20794.15    21261.85    488.36 o 
  -1   3   7    15344.58    14645.33   3169.92 o 
   1   3   7     6981.03     7392.97    449.96 o 
   3   3   7     9115.60    11670.21   2185.47 o 
   5   3   7     2658.99     1358.01    160.89 o 
 -14   4   7      938.43     1206.57    302.66 o 
 -12   4   7     1487.39     1736.09    290.38 o 
 -10   4   7     6142.23     6152.73   1415.20 o 
  -8   4   7     6525.68     6188.82    575.17 o 
  -6   4   7     7164.71     7330.16    328.05 o 
  -4   4   7     9927.96    11263.32   1254.33 o 
  -2   4   7    46147.89    51239.46   1812.34 o 
   0   4   7    27971.87    32857.97   3904.17 o 
   2   4   7     2172.56     1564.55    235.31 o 
   4   4   7    43006.23    44942.71   7265.99 o 
   6   4   7     6556.28     5927.02    332.84 o 
 -15   5   7      797.18      795.96    417.31 o 
 -13   5   7     1724.92     1331.85    272.07 o 
 -11   5   7     1545.06     1327.02    243.38 o 
  -9   5   7     5524.54     5432.84    645.41 o 
  -7   5   7    13174.51    12317.62   1045.63 o 
  -5   5   7     5728.49     5152.21    365.50 o 
  -3   5   7     6026.78     5208.69    921.06 o 
  -1   5   7    30359.34    33459.98   5266.55 o 
   1   5   7    29874.52    26069.10    919.14 o 
   3   5   7    24211.48    16167.97    728.01 o 
   5   5   7    15051.42    15111.26    566.66 o 
   7   5   7     5028.56     4011.98    377.45 o 
 -14   6   7      445.35      500.30    233.26 o 
 -12   6   7      736.68      622.20    227.68 o 
 -10   6   7     1966.57     2408.01    321.48 o 
  -8   6   7     5499.22     5049.14    325.73 o 
  -6   6   7     6056.07     6178.87    364.11 o 
  -4   6   7    12763.09    14462.10    644.93 o 
  -2   6   7    36785.48    38748.53   5292.00 o 
   0   6   7    13353.30    14767.70   2964.38 o 
   2   6   7     8377.82     5221.89    443.72 o 
   4   6   7    31635.37    27211.04   3992.53 o 
   6   6   7     7971.35     6746.66    390.15 o 
   8   6   7     1952.62     1723.14    405.78 o 
 -13   7   7      780.60     1004.60    262.10 o 
 -11   7   7      752.68      737.51    215.30 o 
  -9   7   7     1496.79     1244.70    240.11 o 
  -7   7   7     3120.41     2904.22    269.58 o 
  -5   7   7     5760.84     5682.28    433.43 o 
  -3   7   7     4116.77     3485.64    622.36 o 
  -1   7   7     5907.97     4833.36   1362.38 o 
   1   7   7     3390.14     3455.65    383.21 o 
   3   7   7     5065.65     4322.92    443.72 o 
   5   7   7     7522.35     5993.33    375.20 o 
   7   7   7     2353.42     1932.35    253.25 o 
   9   7   7     5516.64     5099.66    403.53 o 
 -14   8   7      518.75      539.55    261.72 o 
 -12   8   7      605.00      811.20    247.56 o 
 -10   8   7      257.21      323.09    170.93 o 
  -8   8   7     1288.22     1510.84    188.14 o 
  -6   8   7      659.29      509.85    118.03 o 
  -4   8   7     6324.90     5740.02    350.56 o 
  -2   8   7     6899.68     7376.99   1255.77 o 
   0   8   7      820.50      585.87    191.13 o 
   2   8   7     3078.93     3326.95    418.75 o 
   4   8   7     3437.11     2462.56    358.24 o 
   6   8   7     1511.36     1172.87    223.00 o 
   8   8   7     1251.17      928.45    220.99 o 
  10   8   7      392.49       50.73    302.06 o 
 -13   9   7      144.16      113.15    243.64 o 
 -11   9   7      494.78      323.83    221.38 o 
  -9   9   7     1243.46      919.60    442.23 o 
  -7   9   7      393.57      340.78    121.09 o 
  -5   9   7      716.53      651.03    126.89 o 
  -3   9   7     2127.52     2190.52    311.66 o 
  -1   9   7      949.46      720.33    198.81 o 
   1   9   7      402.23      243.95    183.44 o 
   3   9   7      721.98      471.57    201.69 o 
   5   9   7      511.49       98.92    166.16 o 
   7   9   7       44.30      -56.40    123.57 o 
   9   9   7     1471.01     1111.10    391.86 o 
  11   9   7       77.42      156.02    201.69 o 
 -12  10   7       23.25      -17.39    141.24 o 
 -10  10   7       91.56      135.49    184.40 o 
  -8  10   7       39.21       30.68    106.36 o 
  -6  10   7      276.53      273.40    123.28 o 
  -4  10   7      283.84      391.76    155.15 o 
  -2  10   7      271.68      159.46    129.49 o 
   0  10   7      123.85      114.29    155.59 o 
   2  10   7      970.98      946.03    301.58 o 
   4  10   7      160.81      137.34    228.58 o 
   6  10   7      105.52       -7.96    141.12 o 
   8  10   7       38.54      -84.02    163.92 o 
  10  10   7      108.91      354.65    204.28 o 
 -11  11   7       87.35       74.47    218.50 o 
  -9  11   7      286.94      279.60    139.05 o 
  -7  11   7      633.47      671.98    157.76 o 
  -5  11   7      580.86      503.56    138.09 o 
  -3  11   7     1448.57     1637.25    377.45 o 
  -1  11   7      504.83      529.20    231.46 o 
   1  11   7     1571.73     1021.90    281.41 o 
   3  11   7     2589.44     2390.52    394.74 o 
   5  11   7      577.84      530.16    283.33 o 
   7  11   7      395.03      414.81    183.20 o 
   9  11   7      232.56       24.50    169.79 o 
  11  11   7      280.34      203.12    220.93 o 
 -12  12   7      284.05      357.90    229.16 o 
 -10  12   7      197.03      261.81    216.01 o 
  -8  12   7     1527.40     1576.34    221.00 o 
  -6  12   7      367.37      490.44    145.12 o 
  -4  12   7      849.05      813.21    179.42 o 
  -2  12   7     2079.55     2758.37    419.71 o 
   0  12   7      423.27      512.87    209.37 o 
   2  12   7     2516.55     2286.80    400.50 o 
   4  12   7      631.91      460.05    237.23 o 
   6  12   7      975.41      936.42    352.48 o 
   8  12   7      590.65      700.34    255.86 o 
  10  12   7      446.87      331.95    243.75 o 
 -11  13   7      437.81      319.52    248.28 o 
  -9  13   7      975.72      909.07    190.99 o 
  -7  13   7     2307.44     2123.01    240.14 o 
  -5  13   7     2545.47     2730.64    245.18 o 
  -3  13   7     1984.90     1790.25    375.53 o 
  -1  13   7     1310.35      888.40    289.09 o 
   1  13   7     1170.41      790.44    278.53 o 
   3  13   7      965.59      971.96    348.64 o 
   5  13   7     1434.44     1005.58    310.22 o 
   7  13   7      261.90      354.40    262.20 o 
   9  13   7      610.70      739.52    240.75 o 
 -10  14   7      747.70      655.07    245.82 o 
  -8  14   7     1375.95     1385.01    224.42 o 
  -6  14   7      748.77      832.21    176.08 o 
  -4  14   7     1685.12     1313.88    373.61 o 
  -2  14   7     3869.17     3267.40    486.94 o 
   0  14   7     1497.98      915.29    267.96 o 
   2  14   7     1633.62     1193.82    331.35 o 
   4  14   7     1790.68     1927.59    457.17 o 
   6  14   7     3109.70     3218.42    560.89 o 
   8  14   7     1393.19     1280.26    387.06 o 
  -9  15   7     1000.49      890.13    206.42 o 
  -7  15   7     1433.57     1137.43    310.75 o 
  -5  15   7     1803.88     2253.39    616.12 o 
  -3  15   7     1965.70     2255.10    426.43 o 
  -1  15   7     2751.12     2484.65    426.43 o 
   1  15   7     2220.88     2022.68    432.20 o 
   3  15   7     1667.58     1541.50    424.51 o 
   5  15   7      930.78     1219.75    369.77 o 
   7  15   7      520.13      379.37    293.89 o 
  -8  16   7     1054.49      881.83    408.19 o 
  -6  16   7      517.97      403.25    203.61 o 
  -4  16   7     1399.03     1087.00    256.92 o 
  -2  16   7     2350.06     2288.72    462.93 o 
   0  16   7     1415.83     1213.99    310.22 o 
   2  16   7     1695.87     1537.66    390.90 o 
   4  16   7     1421.91      979.64    342.88 o 
   6  16   7     2436.52     1743.19    447.56 o 
  -5  17   7      630.17      603.55    242.95 o 
  -3  17   7      708.05      618.52    329.43 o 
  -1  17   7      506.76      474.46    264.12 o 
   1  17   7     1414.44     1375.34    379.37 o 
   3  17   7      786.29      325.59    290.05 o 
   5  17   7       88.84     -229.54    215.14 o 
  -4  18   7      307.11      414.58    238.94 o 
  -2  18   7      451.55      555.13    341.92 o 
   0  18   7      750.11      895.13    349.60 o 
   2  18   7      382.87      576.26    288.13 o 
 -14   0   8     1568.84     2479.84    525.36 o 
 -12   0   8      103.59       75.87    253.55 o 
 -10   0   8     3588.81     2930.29    420.67 o 
  -8   0   8    12593.96    11951.66    725.13 o 
  -6   0   8     4836.20     3890.72    365.93 o 
  -4   0   8     3695.25     3927.22    344.80 o 
  -2   0   8    16851.77    17016.99    594.51 o 
   0   0   8    40777.24    46018.30    922.98 o 
   2   0   8    12290.89    11769.18    486.94 o 
   4   0   8    12483.05    13326.42    724.65 o 
   6   0   8     9684.29     8229.97    481.18 o 
 -15   1   8      758.88      818.00    256.71 o 
 -13   1   8     6023.63     7024.97    944.59 o 
 -11   1   8     2765.40     2393.99    517.19 o 
  -9   1   8     8555.17     9012.90    714.08 o 
  -7   1   8    22301.10    19944.54   1250.01 o 
  -5   1   8    12524.27    11138.18   1311.95 o 
  -3   1   8    19032.19    16994.53   2100.95 o 
  -1   1   8    10594.67     9979.27    361.12 o 
   1   1   8    12640.55    13231.16    731.85 o 
   3   1   8     9477.08     8827.74   1208.71 o 
   5   1   8     8452.62     7626.91    353.22 o 
 -14   2   8      805.67      652.36    286.80 o 
 -12   2   8      588.36      494.17    234.00 o 
 -10   2   8     2310.79     2825.72    592.59 o 
  -8   2   8     6701.75     6346.30   1665.40 o 
  -6   2   8     1486.93     1122.35     94.55 o 
  -4   2   8     9428.27     8839.35   1784.01 o 
  -2   2   8    17937.98    18132.13   2258.94 o 
   0   2   8    21692.25    22206.91    675.67 o 
   2   2   8     9701.65    10205.61    287.36 o 
   4   2   8     3303.48     3281.64    168.61 o 
   6   2   8     3899.96     2537.93    634.37 o 
 -15   3   8      418.51      585.01    309.87 o 
 -13   3   8     2923.78     2656.43    467.25 o 
 -11   3   8      328.40       97.54    163.55 o 
  -9   3   8     1614.74     1164.21    207.27 o 
  -7   3   8     4938.39     4651.86    233.73 o 
  -5   3   8     1095.33      949.22     99.41 o 
  -3   3   8     8054.39     7657.70    502.79 o 
  -1   3   8     9550.03    10335.54    306.47 o 
   1   3   8     5961.24     6390.62    201.02 o 
   3   3   8     6178.37     6192.02    242.03 o 
   5   3   8     3013.90     2690.35    255.77 o 
   7   3   8     6421.27     3985.84    275.59 o 
 -14   4   8       22.35       -4.03    214.08 o 
 -12   4   8        8.04      111.34    155.85 o 
 -10   4   8        5.37      -17.90    166.38 o 
  -8   4   8      629.28      459.62    159.26 o 
  -6   4   8        6.21      -35.64     67.94 o 
  -4   4   8     2005.95     1614.62    177.68 o 
  -2   4   8      451.68      360.16     96.81 o 
   0   4   8      398.56      344.51     69.31 o 
   2   4   8     2675.68     1724.94    262.20 o 
   4   4   8     1811.12     1938.02    140.67 o 
   6   4   8     1490.62      936.29    151.87 o 
   8   4   8     1459.94      879.76    221.38 o 
 -13   5   8      126.52      116.17    229.04 o 
 -11   5   8      543.91      387.55    170.13 o 
  -9   5   8       95.32       53.78    119.53 o 
  -7   5   8      269.35      156.16     90.91 o 
  -5   5   8      217.99      120.14     74.29 o 
  -3   5   8     3655.14     3646.09    484.54 o 
  -1   5   8      845.15      693.94    105.98 o 
   1   5   8       18.18      100.85    133.50 o 
   3   5   8      247.89       96.04    124.86 o 
   5   5   8      120.23      198.00    132.38 o 
   7   5   8     2284.73     2027.19    239.38 o 
   9   5   8      262.59      163.83    116.23 o 
 -14   6   8      324.55      289.60    257.10 o 
 -12   6   8      144.55      160.80    183.50 o 
 -10   6   8      324.88      451.08    185.87 o 
  -8   6   8     1102.24     1397.91    386.58 o 
  -6   6   8      648.29      539.59    112.10 o 
  -4   6   8      720.54      598.42    143.35 o 
  -2   6   8     4324.71     4207.87    571.94 o 
   0   6   8     1419.01     1242.81    252.11 o 
   2   6   8      887.13      860.55    223.78 o 
   4   6   8     3825.04     3355.76    401.46 o 
   6   6   8      350.71      265.30    135.45 o 
   8   6   8      660.63      587.97    163.14 o 
  10   6   8      317.75      276.43    165.07 o 
 -13   7   8      505.61      270.21    215.01 o 
 -11   7   8      416.88      198.12    183.67 o 
  -9   7   8      232.51       78.81    147.82 o 
  -7   7   8     4429.81     3981.69    350.14 o 
  -5   7   8      945.83      677.42    157.52 o 
  -3   7   8     1425.08     1334.72    226.66 o 
  -1   7   8     5029.28     4257.59   1173.65 o 
   1   7   8      834.49      986.37    275.64 o 
   3   7   8     4274.14     2311.77    325.59 o 
   5   7   8     3005.73     3025.37    411.07 o 
   7   7   8     1141.11      736.34    169.27 o 
   9   7   8     3643.77     2620.17    441.80 o 
  11   7   8      771.41      562.76    212.55 o 
 -12   8   8      781.97     1055.74    267.73 o 
 -10   8   8     1399.48     1681.62    283.00 o 
  -8   8   8     2404.50     2257.43    357.58 o 
  -6   8   8     4923.41     4865.33    500.92 o 
  -4   8   8     3437.18     3342.01    665.58 o 
  -2   8   8    10360.65    10891.59   1680.28 o 
   0   8   8     5531.49     3571.86    380.33 o 
   2   8   8     2188.15     1917.99    324.63 o 
   4   8   8     3874.16     3577.62    429.31 o 
   6   8   8     2348.30     2345.36    282.02 o 
   8   8   8     2739.77     2769.75    314.25 o 
  10   8   8     2013.91     1993.02    401.94 o 
  12   8   8      704.69      654.99    234.56 o 
 -13   9   8     1013.24     1295.38    311.34 o 
 -11   9   8     1562.63     1619.57    315.30 o 
  -9   9   8     1152.15      748.90    235.79 o 
  -7   9   8     2503.89     2082.25    224.12 o 
  -5   9   8     7178.50     8639.19    442.32 o 
  -3   9   8     5240.52     5632.05    783.72 o 
  -1   9   8    11806.37    10655.07    663.66 o 
   1   9   8     9018.29     9925.14    705.92 o 
   3   9   8     5691.53     4755.12    506.15 o 
   5   9   8     4840.21     4769.52    534.00 o 
   7   9   8     1770.49     1474.11    257.88 o 
   9   9   8     3909.03     3457.30    369.03 o 
  11   9   8     1494.82     1200.33    370.73 o 
 -12  10   8      820.82     1319.35    454.77 o 
 -10  10   8     1408.75     1149.39    361.12 o 
  -8  10   8     4677.40     4301.19    284.69 o 
  -6  10   8     3456.19     2895.14    381.58 o 
  -4  10   8     1471.48     1496.99    269.40 o 
  -2  10   8     6243.99     4486.89    652.62 o 
   0  10   8     8175.72     7449.14    596.43 o 
   2  10   8     3584.23     2225.33    379.37 o 
   4  10   8     5426.25     4261.45    494.62 o 
   6  10   8     3780.61     2084.15    385.13 o 
   8  10   8     2385.25     2274.37    361.60 o 
  10  10   8     1348.60     1261.06    256.56 o 
 -11  11   8     1519.63     1734.42    299.45 o 
  -9  11   8     1377.83      898.25    303.50 o 
  -7  11   8     2459.18     2319.96    264.74 o 
  -5  11   8     5827.16     6090.18    523.37 o 
  -3  11   8     3948.05     2379.69   1120.35 o 
  -1  11   8     6776.01     5999.84    551.29 o 
   1  11   8     3542.06     3454.69    485.02 o 
   3  11   8     4616.06     5467.76    607.96 o 
   5  11   8     4727.33     3243.39    469.65 o 
   7  11   8     1994.43     2394.37    464.85 o 
   9  11   8     1499.70     1267.22    266.02 o 
 -10  12   8      416.16      127.74    161.96 o 
  -8  12   8     2407.86     2400.82    248.93 o 
  -6  12   8     1460.28     1492.83    180.57 o 
  -4  12   8      749.12      770.27    301.58 o 
  -2  12   8     5481.94     5726.12    586.83 o 
   0  12   8     1546.83     1058.40    309.26 o 
   2  12   8      895.67      813.49    284.29 o 
   4  12   8     2632.48     2533.63    436.04 o 
   6  12   8     1181.39      675.19    320.79 o 
   8  12   8     1052.73     1065.12    337.11 o 
  10  12   8      644.25      564.24    219.59 o 
 -11  13   8      415.62      297.55    255.24 o 
  -9  13   8      415.60      427.12    315.02 o 
  -7  13   8     1214.78      945.62    170.71 o 
  -5  13   8     2456.99     2209.46    606.03 o 
  -3  13   8      859.77     1154.44    341.92 o 
  -1  13   8     2908.30     2411.65    425.47 o 
   1  13   8     1501.98     1267.77    364.97 o 
   3  13   8      758.56      548.41    259.32 o 
   5  13   8     1335.26      954.67    354.40 o 
   7  13   8     1008.80      745.30    314.06 o 
   9  13   8      438.57      743.38    389.94 o 
 -10  14   8       78.55      -21.87    211.21 o 
  -8  14   8      133.74      105.04    125.13 o 
  -6  14   8       73.60      -17.16    192.57 o 
  -4  14   8       62.23      -83.56    179.60 o 
  -2  14   8      311.60      141.18    210.34 o 
   0  14   8      181.66      215.14    186.32 o 
   2  14   8      238.40      -23.05    275.64 o 
   4  14   8      186.87      224.74    245.87 o 
   6  14   8       49.27     -183.44    276.61 o 
   8  14   8       83.22      156.55    256.44 o 
  -9  15   8       49.69      119.53    225.89 o 
  -7  15   8       30.28      196.57    173.00 o 
  -5  15   8       26.09       36.20    202.17 o 
  -3  15   8      134.09      -11.53    173.84 o 
  -1  15   8      921.15      853.83    294.85 o 
   1  15   8       68.89      -24.97    169.04 o 
   3  15   8        1.79       37.46    211.30 o 
   5  15   8      190.59       -7.68    227.62 o 
   7  15   8       15.51       88.36    257.40 o 
  -6  16   8      228.40      112.64    226.66 o 
  -4  16   8      132.76      233.42    217.24 o 
  -2  16   8      298.42      361.12    299.66 o 
   0  16   8      153.77      136.38    250.67 o 
   2  16   8      164.62       83.56    230.50 o 
   4  16   8      102.77      104.69    330.39 o 
   6  16   8      438.53      377.45    315.98 o 
  -5  17   8      183.73      163.59    198.99 o 
  -3  17   8      525.37      265.08    241.07 o 
  -1  17   8      334.34      244.91    303.50 o 
   1  17   8      795.66      963.32    353.44 o 
   3  17   8      321.73      658.86    359.20 o 
  -2  18   8      787.91      761.63    348.64 o 
   0  18   8      417.68      296.77    313.10 o 
 -15   1   9       90.55       62.22    254.67 o 
 -13   1   9      417.59      550.39    212.08 o 
 -11   1   9      430.24      453.17    214.42 o 
  -9   1   9      385.34      254.73    134.22 o 
  -7   1   9     1644.63     1406.04    213.70 o 
  -5   1   9     4769.11     5347.45    391.38 o 
  -3   1   9     5240.74     5292.18    362.56 o 
  -1   1   9     4995.91     5502.42    244.07 o 
   1   1   9      583.99      458.94     90.11 o 
   3   1   9     1244.61     1211.41    145.33 o 
   5   1   9      204.77      218.48     71.00 o 
   7   1   9      479.45      316.33     79.51 o 
 -14   2   9      838.37      661.52    257.28 o 
 -12   2   9      436.96      691.96    218.36 o 
 -10   2   9     1332.58     1604.57    262.82 o 
  -8   2   9     7038.27     7623.18    427.83 o 
  -6   2   9     3539.21     3228.73    652.14 o 
  -4   2   9    10372.57    11187.32    398.16 o 
  -2   2   9    14176.67    15367.23    805.33 o 
   0   2   9     5283.87     5521.57    230.62 o 
   2   2   9    12164.15    13662.19   1359.98 o 
   4   2   9     3585.07     3398.93    265.08 o 
   6   2   9     3349.24     2884.28    299.82 o 
   8   2   9     6173.99     5723.66    339.34 o 
 -15   3   9      569.52      479.41    254.18 o 
 -13   3   9     2760.06     3043.97    373.47 o 
 -11   3   9     2480.89     1763.60    258.02 o 
  -9   3   9     3949.65     3701.83    342.62 o 
  -7   3   9     5308.26     4188.00    943.15 o 
  -5   3   9     8879.14     8515.83    248.10 o 
  -3   3   9    10407.10    10276.10    827.41 o 
  -1   3   9    17169.25    18138.93   2204.20 o 
   1   3   9      962.63      724.71    146.47 o 
   3   3   9    10467.39    10481.37    831.74 o 
   5   3   9     8690.06     7618.74    379.94 o 
   7   3   9      140.92      180.47    120.22 o 
   9   3   9     2816.57     2323.40    250.29 o 
 -14   4   9     1198.87     1376.56    304.93 o 
 -12   4   9     1474.82     1607.75    327.03 o 
 -10   4   9     2313.14     2363.24    449.96 o 
  -8   4   9     7503.95     9251.08    581.06 o 
  -6   4   9     3720.04     3360.19    241.00 o 
  -4   4   9     4768.75     3593.60    563.78 o 
  -2   4   9     9502.77     8075.32    732.81 o 
   0   4   9     5554.85     5527.86    206.45 o 
   2   4   9    15430.39    16083.79    261.86 o 
   4   4   9    10196.43     9475.66    595.47 o 
   6   4   9     9016.18     9170.39    440.67 o 
   8   4   9    11079.52    10838.54    499.50 o 
  10   4   9     4144.70     3411.13    320.23 o 
 -13   5   9     1548.29     1657.35    355.84 o 
 -11   5   9     1197.45     1353.17    251.03 o 
  -9   5   9     3221.11     3393.98    328.95 o 
  -7   5   9     1659.60     1288.48    280.45 o 
  -5   5   9     8146.24     8192.94    389.39 o 
  -3   5   9    10006.61    10563.83   1894.46 o 
  -1   5   9    11998.53    12221.64    343.37 o 
   1   5   9     3481.97     2146.57    298.70 o 
   3   5   9     9757.43     9346.96    597.39 o 
   5   5   9    13337.55    13298.19    743.38 o 
   7   5   9     1168.55     1230.65    205.43 o 
   9   5   9     1842.27     1228.23    202.21 o 
  11   5   9     1677.41     1979.83    296.77 o 
 -14   6   9      782.67      753.58    237.44 o 
 -12   6   9      929.73      936.13    268.84 o 
 -10   6   9     1360.22     1811.87    275.31 o 
  -8   6   9     1917.22     1837.68    257.85 o 
  -6   6   9     5079.48     4780.38    234.47 o 
  -4   6   9    10785.29    11636.08    447.21 o 
  -2   6   9     7684.94     7274.02   1465.62 o 
   0   6   9     8205.87     9038.41   1042.55 o 
   2   6   9     7689.04     6005.60    510.95 o 
   4   6   9    11783.15     9433.40    632.93 o 
   6   6   9     5683.82     3990.84    323.91 o 
   8   6   9     7031.33     7388.74    446.84 o 
  10   6   9     5372.81     3921.95    354.86 o 
  12   6   9     1031.84      927.31    237.30 o 
 -13   7   9      684.74      788.82    245.61 o 
 -11   7   9     1155.23      994.32    350.08 o 
  -9   7   9     2117.02     1784.61    271.02 o 
  -7   7   9     2106.80     1957.98    188.02 o 
  -5   7   9     3984.86     3679.10    623.80 o 
  -3   7   9    15602.47    17165.16    641.09 o 
  -1   7   9     5394.97     5817.28    605.55 o 
   1   7   9     6211.12     4563.03    456.21 o 
   3   7   9    15765.79    12770.91    771.23 o 
   5   7   9     7445.30     6034.42    543.61 o 
   7   7   9     1649.74     1537.12    243.80 o 
   9   7   9      577.00      395.18    152.04 o 
  11   7   9     1430.26     1146.59    259.89 o 
 -12   8   9      432.16      481.80    290.05 o 
 -10   8   9     1220.35     1354.27    281.56 o 
  -8   8   9      996.96      924.91    210.84 o 
  -6   8   9     2039.70     1801.54    176.48 o 
  -4   8   9     2046.63     1774.28    379.85 o 
  -2   8   9      251.65      154.95    103.47 o 
   0   8   9     3188.86     1821.95    291.01 o 
   2   8   9     1216.04      929.70    290.05 o 
   4   8   9     4842.66     2915.88    394.74 o 
   6   8   9      170.19      110.45    171.92 o 
   8   8   9     1910.08     1730.17    273.89 o 
  10   8   9     2162.08     1688.43    285.24 o 
 -13   9   9      148.14       93.61    246.49 o 
 -11   9   9      277.59       82.29    183.70 o 
  -9   9   9     1506.85     1502.36    288.91 o 
  -7   9   9     1375.63     1251.02    172.09 o 
  -5   9   9      567.35      460.53    176.39 o 
  -3   9   9     2957.25     2728.54    445.64 o 
  -1   9   9     1619.29     1382.07    291.01 o 
   1   9   9      519.41      430.28    261.24 o 
   3   9   9     1369.55     1214.95    339.99 o 
   5   9   9      246.28      438.92    269.88 o 
   7   9   9       78.72      118.13    240.11 o 
   9   9   9       39.83       66.28    180.14 o 
  11   9   9      141.84      -34.87    147.97 o 
 -12  10   9       24.71      -74.39    190.21 o 
 -10  10   9      210.55      116.54    179.21 o 
  -8  10   9     1135.87     1247.01    253.95 o 
  -6  10   9      187.67      165.39    113.24 o 
  -4  10   9     4164.32     3285.82    277.13 o 
  -2  10   9     1359.62     1489.64    317.90 o 
   0  10   9      409.31      110.45    202.65 o 
   2  10   9     1278.34      773.15    265.08 o 
   4  10   9     1071.50      695.36    294.85 o 
   6  10   9      164.60      108.53    194.97 o 
   8  10   9       74.96      -35.60    131.73 o 
  10  10   9       27.05       20.88    162.46 o 
 -11  11   9      246.93      201.31    217.92 o 
  -9  11   9       21.66     -152.47    126.48 o 
  -7  11   9      265.06      221.17    143.10 o 
  -5  11   9     1962.39     1712.17    752.98 o 
  -3  11   9      167.68      109.49    239.15 o 
  -1  11   9      932.06      643.49    246.83 o 
   1  11   9       16.03       49.94    239.15 o 
   3  11   9     1046.60      689.59    258.36 o 
   5  11   9      255.09      187.28    263.16 o 
   7  11   9      467.97      625.24    275.64 o 
   9  11   9      464.42      407.87    182.32 o 
 -10  12   9      328.80      366.09    233.84 o 
  -8  12   9     1545.77     1358.12    251.20 o 
  -6  12   9     1240.55     1349.36    193.42 o 
  -4  12   9     1136.07      809.65    326.55 o 
  -2  12   9     6202.27     6109.33    632.93 o 
   0  12   9     2553.39     1823.87    332.31 o 
   2  12   9     2082.83     1689.41    372.65 o 
   4  12   9     1772.75     1310.99    349.60 o 
   6  12   9      677.74      534.00    268.92 o 
   8  12   9      276.53      541.69    332.31 o 
  -9  13   9     1134.18     1599.84    400.50 o 
  -7  13   9     1304.24     1297.38    204.35 o 
  -5  13   9     2494.59     2616.22    414.43 o 
  -3  13   9     3973.47     3031.13    453.33 o 
  -1  13   9      462.68      574.34    298.70 o 
   1  13   9     2155.45     1608.73    347.68 o 
   3  13   9     2288.39     2005.39    422.59 o 
   5  13   9      641.80      519.60    319.82 o 
   7  13   9     1090.40      902.81    382.25 o 
  -8  14   9     1269.79     1583.76    445.64 o 
  -6  14   9     1992.91     1598.91    567.14 o 
  -4  14   9     1449.73     1602.01    407.22 o 
  -2  14   9     3431.19     2500.01    442.76 o 
   0  14   9     5029.34     4435.29    543.61 o 
   2  14   9     2423.42     1747.03    401.46 o 
   4  14   9     1354.70     1259.13    364.01 o 
   6  14   9      913.17     1209.19    418.75 o 
  -7  15   9     1195.62      948.83    242.85 o 
  -5  15   9     1008.01     1012.75    452.85 o 
  -3  15   9     2310.37     2742.04    486.94 o 
  -1  15   9      422.96      192.09    230.50 o 
   1  15   9      891.42      894.17    339.99 o 
   3  15   9     1806.56     1385.91    384.17 o 
   5  15   9      943.76      591.63    295.81 o 
  -6  16   9      776.39      825.94    245.37 o 
  -4  16   9      871.49      922.02    387.06 o 
  -2  16   9      578.44      341.92    312.14 o 
   0  16   9      868.37      864.39    343.84 o 
   2  16   9     1199.10     1303.31    423.55 o 
   4  16   9      438.93      383.21    286.21 o 
  -5  17   9      327.25        3.84    267.96 o 
  -3  17   9      856.15      800.04    379.37 o 
  -1  17   9      569.70      132.54    302.54 o 
   1  17   9      494.79      372.65    302.54 o 
   3  17   9      865.83      665.58    401.46 o 
 -14   0  10     1723.45     3543.05    652.14 o 
 -12   0  10      522.29      830.78    339.99 o 
 -10   0  10     2870.73     2831.36    416.83 o 
  -8   0  10    12557.07    16064.24    879.76 o 
  -6   0  10      486.42      543.61    181.52 o 
  -4   0  10     9574.84     7130.27    456.21 o 
  -2   0  10    28480.80    27170.72    814.45 o 
   0   0  10    24224.74    25504.36    742.42 o 
   2   0  10    13827.20    13130.11    517.67 o 
   4   0  10    11701.02    12750.74    596.43 o 
   6   0  10     5408.35     5567.17    305.82 o 
 -15   1  10      533.93      507.01    240.37 o 
 -13   1  10     3254.16     4028.53    433.27 o 
 -11   1  10     2166.07     1853.88    350.56 o 
  -9   1  10     4051.39     4359.00    357.35 o 
  -7   1  10    12739.45    12020.60   1580.88 o 
  -5   1  10     8028.66     8863.11    497.03 o 
  -3   1  10    11729.40    10872.66    951.79 o 
  -1   1  10    13390.78    14161.47   1008.46 o 
   1   1  10     5123.70     5878.71    260.01 o 
   3   1  10    14671.92    15555.18    439.37 o 
   5   1  10     6901.36     7442.80    541.21 o 
   7   1  10     5160.39     4749.10    303.16 o 
   9   1  10     3518.22     1274.40    607.96 o 
 -14   2  10      745.46      760.86    310.70 o 
 -12   2  10      384.11      316.09    191.24 o 
 -10   2  10     2625.44     2578.18    344.32 o 
  -8   2  10     7159.46     6972.06    718.89 o 
  -6   2  10      931.73      806.88    152.73 o 
  -4   2  10     4643.33     4474.52    312.62 o 
  -2   2  10     6483.12     6524.38    626.20 o 
   0   2  10     8163.22     8568.33    387.54 o 
   2   2  10     8189.72     8691.38   1238.48 o 
   4   2  10     5963.06     6423.75    400.02 o 
   6   2  10     3587.30     3189.12    261.45 o 
   8   2  10     2738.61     2241.54    234.30 o 
  10   2  10     1617.32     1299.47    297.73 o 
 -13   3  10      876.09      922.73    248.71 o 
 -11   3  10      450.68      219.91    149.72 o 
  -9   3  10      957.25      832.47    201.63 o 
  -7   3  10     3018.52     2691.16    261.25 o 
  -5   3  10     4413.41     4078.87    535.92 o 
  -3   3  10     2399.23     2166.78    193.12 o 
  -1   3  10     1601.87     1519.87    205.05 o 
   1   3  10     1822.66     1554.80    250.19 o 
   3   3  10     3547.63     3261.13    828.86 o 
   5   3  10     3699.12     3555.53    390.90 o 
   7   3  10     3083.10     2377.48    243.95 o 
   9   3  10     1006.14      664.11    160.44 o 
  11   3  10      702.67      677.11    267.96 o 
 -14   4  10       36.25       41.69    199.81 o 
 -12   4  10      178.08      166.53    159.42 o 
 -10   4  10      281.40      130.43    130.61 o 
  -8   4  10     1082.63      908.49    217.97 o 
  -6   4  10      551.69      459.14    139.52 o 
  -4   4  10      219.08      102.38     92.17 o 
  -2   4  10      444.57      449.95    107.14 o 
   0   4  10      817.07      688.99     99.77 o 
   2   4  10      204.43       97.96    140.22 o 
   4   4  10     1891.17     1713.42    300.62 o 
   6   4  10      403.07      102.77    186.32 o 
   8   4  10     1634.08     1203.88    206.11 o 
  10   4  10      137.71       13.85    143.37 o 
  12   4  10      398.20      311.18    253.55 o 
 -13   5  10       38.95       67.09    220.38 o 
 -11   5  10      126.42      166.70    158.16 o 
  -9   5  10       42.96        3.26    161.21 o 
  -7   5  10      349.74      271.67    136.86 o 
  -5   5  10       88.38      122.81    101.72 o 
  -3   5  10     1503.77     1575.43    179.63 o 
  -1   5  10      824.60      680.38    118.83 o 
   1   5  10       58.65       29.77    115.25 o 
   3   5  10       59.96      101.81    198.81 o 
   5   5  10      196.75      213.22    198.81 o 
   7   5  10      371.01      428.86    165.19 o 
   9   5  10       73.21      -73.84    132.41 o 
  11   5  10       79.98      105.32    142.14 o 
 -14   6  10      334.99      678.48    293.87 o 
 -12   6  10      101.09      124.87    188.85 o 
 -10   6  10       37.81       27.42    149.05 o 
  -8   6  10      390.21      272.16    178.12 o 
  -6   6  10     1120.87      943.36    139.61 o 
  -4   6  10      129.81       76.77    110.27 o 
  -2   6  10       11.40       13.85     95.22 o 
   0   6  10      983.18      470.61    204.57 o 
   2   6  10      149.22       86.44    149.83 o 
   4   6  10      613.28      404.34    225.70 o 
   6   6  10     2465.21     2088.95    365.93 o 
   8   6  10      746.40      667.44    167.63 o 
  10   6  10      386.12      370.44    180.03 o 
  12   6  10      129.92      226.24    193.02 o 
 -13   7  10      228.26      532.32    229.77 o 
 -11   7  10      486.84      400.39    218.98 o 
  -9   7  10      888.83      857.78    232.60 o 
  -7   7  10     1688.72     1712.64    235.88 o 
  -5   7  10      916.03     1005.38    175.55 o 
  -3   7  10     3991.39     3396.16    625.24 o 
  -1   7  10     3168.04     2218.61    335.19 o 
   1   7  10     1047.84      972.92    282.37 o 
   3   7  10     4486.00     2742.04    386.10 o 
   5   7  10     3265.74     2367.47    364.97 o 
   7   7  10      284.37      171.92    220.90 o 
   9   7  10      700.18      723.25    217.74 o 
  11   7  10      643.17      644.43    216.56 o 
 -12   8  10      884.96     1355.66    301.92 o 
 -10   8  10     1086.97     1279.23    270.73 o 
  -8   8  10     3432.25     3517.59    790.92 o 
  -6   8  10     2157.04     2278.46    309.61 o 
  -4   8  10      872.48      950.12    246.83 o 
  -2   8  10     5379.43     5539.79    533.04 o 
   0   8  10     3390.76     2011.15    313.10 o 
   2   8  10     1031.01      778.91    246.83 o 
   4   8  10     3216.55     2686.34    404.34 o 
   6   8  10     2858.26     2290.64    386.10 o 
   8   8  10     1661.59     1798.12    283.33 o 
  10   8  10     1973.30     2008.35    310.10 o 
 -13   9  10      606.57      981.55    278.02 o 
 -11   9  10      709.59      919.94    280.48 o 
  -9   9  10     2799.60     3168.27    371.17 o 
  -7   9  10     1075.13     1198.78    233.04 o 
  -5   9  10     4669.12     5250.90    378.17 o 
  -3   9  10    10327.62    11385.00    782.75 o 
  -1   9  10     4110.41     3421.07    455.25 o 
   1   9  10     2833.06     3118.53    448.52 o 
   3   9  10     6547.95     5159.46    552.25 o 
   5   9  10     3988.86     3490.22    486.94 o 
   7   9  10     2192.24     1833.47    405.30 o 
   9   9  10     1516.34     1523.74    289.80 o 
 -12  10  10      477.55      688.60    339.51 o 
 -10  10  10     1037.89      959.44    299.66 o 
  -8  10  10     2780.96     2811.26    323.54 o 
  -6  10  10     1893.58     1789.99    266.96 o 
  -4  10  10     1144.42     1383.03    373.61 o 
  -2  10  10     6642.77     5031.72    536.88 o 
   0  10  10     4024.82     2694.98    378.41 o 
   2  10  10     1612.15      932.58    286.21 o 
   4  10  10     5000.44     4070.33    529.20 o 
   6  10  10     3266.52     2800.63    475.42 o 
   8  10  10     1791.32      860.55    314.06 o 
  10  10  10      857.25     1060.17    273.21 o 
 -11  11  10      857.28     1160.75    287.19 o 
  -9  11  10     1346.19     1559.10    291.95 o 
  -7  11  10     2174.33     2142.95    282.18 o 
  -5  11  10     5144.88     5243.98    623.32 o 
  -3  11  10     7383.00     5438.95    576.26 o 
  -1  11  10     3695.20     3514.23    484.06 o 
   1  11  10     5604.90     4841.55    557.05 o 
   3  11  10     4107.16     3073.39    477.34 o 
   5  11  10     3350.79     2939.89    475.42 o 
   7  11  10     1623.52     1964.09    451.40 o 
   9  11  10     1201.26     1181.34    406.26 o 
 -10  12  10      597.97      729.03    264.35 o 
  -8  12  10     1465.13     1410.07    286.76 o 
  -6  12  10     1626.40     1107.21    215.21 o 
  -4  12  10      465.34      308.30    223.78 o 
  -2  12  10     4100.07     4463.14    573.38 o 
   0  12  10     3026.86     1977.54    382.25 o 
   2  12  10     1327.68      955.63    303.50 o 
   4  12  10     2591.87     2263.75    462.93 o 
   6  12  10     1080.21      811.57    351.52 o 
   8  12  10      956.57      418.75    282.37 o 
  -9  13  10      458.73      286.61    240.06 o 
  -7  13  10      735.19      495.58    324.63 o 
  -5  13  10     2124.54     1315.80    368.81 o 
  -3  13  10      952.18     1004.62    312.14 o 
  -1  13  10     1751.74     1743.19    372.65 o 
   1  13  10     1103.06     1189.98    310.22 o 
   3  13  10      833.24      431.24    263.16 o 
   5  13  10      749.43      622.36    344.80 o 
   7  13  10      451.70      526.32    346.72 o 
  -8  14  10       53.37      -55.71    220.90 o 
  -6  14  10       49.30      127.68    180.55 o 
  -4  14  10       35.68       65.31    198.81 o 
  -2  14  10       80.37       94.12    207.45 o 
   0  14  10      222.66      412.03    238.19 o 
   2  14  10       55.55       29.77    192.09 o 
   4  14  10       94.16      360.16    271.80 o 
   6  14  10      131.24      203.61    329.43 o 
  -7  15  10        2.85     -123.90    286.21 o 
  -5  15  10       39.55       62.81    145.71 o 
  -3  15  10      140.65     -116.21    190.17 o 
  -1  15  10      376.74      116.21    216.10 o 
   1  15  10        8.00       26.89    239.15 o 
   3  15  10       83.74     -215.14    277.57 o 
   5  15  10       52.30     -199.77    294.85 o 
  -6  16  10      423.86      445.96    232.14 o 
  -4  16  10      241.26      212.26    300.62 o 
  -2  16  10      271.25     -228.58    177.68 o 
   0  16  10       99.63      255.48    294.85 o 
   2  16  10      179.80      238.19    225.70 o 
   4  16  10       23.50      -80.68    249.71 o 
  -3  17  10      482.89      485.98    313.10 o 
  -1  17  10      673.26      142.14    314.06 o 
   1  17  10      519.85      415.87    251.63 o 
 -13   1  11      201.16      330.04    258.75 o 
 -11   1  11       32.56      -44.67    140.32 o 
  -9   1  11      525.99      482.20    150.37 o 
  -7   1  11      442.50      408.70    142.21 o 
  -5   1  11     1821.55     1714.14    201.65 o 
  -3   1  11      740.55      604.42    126.30 o 
  -1   1  11     1603.10     1876.30    173.99 o 
   1   1  11     3317.64     3554.23    217.66 o 
   3   1  11     2635.02     2771.66    200.25 o 
   5   1  11      370.11      332.89    124.26 o 
   7   1  11      157.09       84.22    118.15 o 
 -14   2  11      374.18      244.56    199.29 o 
 -12   2  11      213.14      116.02    259.32 o 
 -10   2  11      404.81      336.39    150.33 o 
  -8   2  11     2517.36     2264.91    340.95 o 
  -6   2  11     5725.78     5692.51    345.99 o 
  -4   2  11     4285.66     3864.33    390.90 o 
  -2   2  11     5512.26     5529.12   1110.26 o 
   0   2  11     5728.97     5092.63    739.54 o 
   2   2  11     4457.15     4606.06    239.77 o 
   4   2  11     6447.25     7210.95    531.12 o 
   6   2  11     1006.64      935.46    246.83 o 
   8   2  11     1211.96     1180.52    194.46 o 
 -13   3  11      535.13      495.76    218.80 o 
 -11   3  11      603.00      395.85    171.85 o 
  -9   3  11     2034.90     2134.54    283.19 o 
  -7   3  11     3942.92     3398.57    281.95 o 
  -5   3  11     6147.24     5517.73    319.01 o 
  -3   3  11     9988.33     9490.99   1489.16 o 
  -1   3  11     7718.94     8743.71    330.97 o 
   1   3  11     9959.34     9612.08   1201.98 o 
   3   3  11     7935.79     6232.26    499.43 o 
   5   3  11     5534.53     5896.11    496.55 o 
   7   3  11     2582.84     2615.27    368.81 o 
   9   3  11     3299.99     3253.84    306.01 o 
 -14   4  11     1491.42     2117.62    341.57 o 
 -12   4  11     1171.54     1302.67    270.84 o 
 -10   4  11     1957.09     2121.69    398.58 o 
  -8   4  11     5472.72     5990.17    410.77 o 
  -6   4  11     5466.43     5709.15    653.58 o 
  -4   4  11     9358.29     8994.66    377.77 o 
  -2   4  11     7949.26     8371.66    331.30 o 
   0   4  11     5549.48     5396.90    507.59 o 
   2   4  11     8558.04     7838.11    572.42 o 
   4   4  11     9525.39    10451.46    679.99 o 
   6   4  11     2986.95     2995.60    394.74 o 
   8   4  11     5660.16     5973.95    716.48 o 
  10   4  11     2727.91     2766.98    308.37 o 
 -13   5  11      867.34      661.22    230.63 o 
 -11   5  11     2304.09     2786.86    344.22 o 
  -9   5  11     3578.42     3952.69    364.68 o 
  -7   5  11     2252.26     2751.01    448.52 o 
  -5   5  11     3857.25     3496.58    774.59 o 
  -3   5  11     8596.77     9294.66    389.46 o 
  -1   5  11     8066.00     7854.88    547.45 o 
   1   5  11     7113.17     6449.32    503.27 o 
   3   5  11    11643.22    12403.06    755.86 o 
   5   5  11     3780.53     2736.28    364.97 o 
   7   5  11     4064.98     2453.91    368.81 o 
   9   5  11     2988.26     3336.37    333.10 o 
  11   5  11     1468.57     1214.33    248.83 o 
 -12   6  11     1209.42     1393.00    291.49 o 
 -10   6  11     2594.21     2582.10    663.18 o 
  -8   6  11     4355.53     4219.97    343.95 o 
  -6   6  11     1588.37     1334.04    282.37 o 
  -4   6  11     6811.97     7788.92    383.58 o 
  -2   6  11     7082.20     7186.01    579.62 o 
   0   6  11     6963.62     4523.65    452.37 o 
   2   6  11     9467.54     7661.39    604.11 o 
   4   6  11     5042.63     3342.32    429.31 o 
   6   6  11     2375.60     1770.08    329.43 o 
   8   6  11     4392.31     3966.60    502.31 o 
  10   6  11     2296.16     2099.02    298.67 o 
 -13   7  11      393.02      189.89    211.13 o 
 -11   7  11      724.38      833.36    221.45 o 
  -9   7  11     2037.60     1887.60    372.17 o 
  -7   7  11     1989.20     1933.95    254.90 o 
  -5   7  11     1946.42     1620.45    324.15 o 
  -3   7  11     1629.76     1410.42    310.22 o 
  -1   7  11     5259.25     3978.12    452.37 o 
   1   7  11     4464.77     3222.26    389.94 o 
   3   7  11     1811.65      793.32    255.48 o 
   5   7  11     3155.82     3010.96    428.35 o 
   7   7  11     1039.77      776.99    254.52 o 
   9   7  11     1830.20     1816.53    292.70 o 
  11   7  11      638.34      340.98    303.50 o 
 -12   8  11      119.77       26.72    196.89 o 
 -10   8  11      756.57      889.96    249.92 o 
  -8   8  11      958.11      750.76    223.71 o 
  -6   8  11     1456.33     1534.64    297.25 o 
  -4   8  11     3199.57     4578.46   1638.02 o 
  -2   8  11     5007.98     3742.82    450.44 o 
   0   8  11     2507.29     1618.33    302.54 o 
   2   8  11      750.88      155.59    186.32 o 
   4   8  11     1365.68     1269.70    311.18 o 
   6   8  11      663.18      455.25    219.94 o 
   8   8  11      437.55      365.93    223.78 o 
  10   8  11      570.87      453.54    217.62 o 
 -11   9  11       32.15       67.79    180.87 o 
  -9   9  11      288.40      175.69    174.06 o 
  -7   9  11      165.87      130.30    150.06 o 
  -5   9  11      268.89      175.35    156.56 o 
  -3   9  11     2041.85     1831.55    398.58 o 
  -1   9  11      366.64      237.23    194.01 o 
   1   9  11       20.48      -79.72    138.30 o 
   3   9  11      930.73      667.50    306.38 o 
   5   9  11      160.06       36.50    171.92 o 
   7   9  11       53.24     -228.58    226.66 o 
   9   9  11      142.30        5.76    267.00 o 
 -12  10  11        9.17     -101.16    226.07 o 
 -10  10  11       65.47      -26.20    203.39 o 
  -8  10  11        4.56       36.91    181.66 o 
  -6  10  11       20.61       -8.20    136.97 o 
  -4  10  11     1156.84      860.55    302.54 o 
  -2  10  11      313.94      518.64    237.23 o 
   0  10  11      133.39       25.93    165.19 o 
   2  10  11       32.58      -53.78    235.31 o 
   4  10  11      382.01      446.60    286.21 o 
   6  10  11       26.60      -76.83    171.92 o 
   8  10  11      258.16      386.10    284.29 o 
 -11  11  11      172.25      255.53    185.87 o 
  -9  11  11      256.43      262.18    190.07 o 
  -7  11  11      494.74      282.62    210.82 o 
  -5  11  11      172.84      -72.99    283.33 o 
  -3  11  11      932.76      513.83    267.00 o 
  -1  11  11      586.12      559.93    247.79 o 
   1  11  11      456.58      393.78    268.92 o 
   3  11  11      513.89      355.36    234.35 o 
   5  11  11      251.80        5.76    271.80 o 
   7  11  11      156.27      103.73    213.22 o 
   9  11  11      216.06      143.10    224.74 o 
 -10  12  11      315.98      305.78    191.93 o 
  -8  12  11      678.00     1114.11    388.02 o 
  -6  12  11      544.58      413.08    188.25 o 
  -4  12  11      455.77      251.63    218.02 o 
  -2  12  11      745.48      965.24    297.73 o 
   0  12  11      986.08      564.74    242.99 o 
   2  12  11     1558.28     1025.74    315.98 o 
   4  12  11      333.94      468.69    325.59 o 
   6  12  11      526.03      824.05    320.79 o 
   8  12  11      445.13       61.47    303.50 o 
  -9  13  11      447.99      473.49    352.48 o 
  -7  13  11      968.41     1189.98    381.29 o 
  -5  13  11      853.11     1116.99    418.75 o 
  -3  13  11     2292.85     2412.61    470.61 o 
  -1  13  11     1227.50      509.99    261.24 o 
   1  13  11     1354.03     1555.91    376.49 o 
   3  13  11     2114.73     2050.53    426.43 o 
   5  13  11      660.75      195.93    242.03 o 
   7  13  11      885.07      876.88    347.68 o 
  -8  14  11      972.29      556.09    307.34 o 
  -6  14  11     2254.88     1573.05    302.06 o 
  -4  14  11     2273.52     2167.70    468.69 o 
  -2  14  11     2609.42     2109.12    418.75 o 
   0  14  11     2303.51     1972.73    436.04 o 
   2  14  11     2486.18     2406.85    487.90 o 
   4  14  11      759.51      539.76    301.58 o 
   6  14  11      826.70      762.59    394.74 o 
  -7  15  11      593.21      552.25    351.52 o 
  -5  15  11      560.77      531.12    319.82 o 
  -3  15  11     1550.72     1129.47    364.97 o 
  -1  15  11      769.47      627.16    298.70 o 
   1  15  11      738.06      348.64    235.31 o 
   3  15  11     1266.58      837.50    394.74 o 
   5  15  11      454.80      -22.09    328.47 o 
  -4  16  11      426.76      217.06    252.59 o 
  -2  16  11      768.17      491.74    277.57 o 
   0  16  11      891.41      694.39    308.30 o 
   2  16  11     1061.45      890.32    375.53 o 
  -1  17  11      174.61       82.60    346.72 o 
 -14   0  12      744.23      582.98    338.07 o 
 -12   0  12     2634.30     2052.45    418.75 o 
 -10   0  12     2424.65     1986.18    405.30 o 
  -8   0  12     4641.73     4015.58    461.01 o 
  -6   0  12     9361.68     9969.32    651.18 o 
  -4   0  12     6951.24     7404.00    517.67 o 
  -2   0  12    19649.71    21786.52    803.88 o 
   0   0  12      863.20      735.69    195.93 o 
   2   0  12     8147.33     9256.68    508.07 o 
   4   0  12    11115.88    13669.88    665.58 o 
 -13   1  12      604.78      772.70    250.90 o 
 -11   1  12      976.71      870.00    352.00 o 
  -9   1  12     3990.94     3342.60    313.08 o 
  -7   1  12     1952.87     2200.31    242.10 o 
  -5   1  12     3236.24     2974.88    452.37 o 
  -3   1  12    11861.08    11785.33   1155.40 o 
  -1   1  12    16702.25    18958.57   1236.56 o 
   1   1  12    10652.89    12678.05    412.23 o 
   3   1  12     9447.69    10179.00    734.25 o 
   5   1  12    14342.14    18456.69    836.54 o 
 -14   2  12      477.18      352.00    208.49 o 
 -12   2  12      986.58      928.71    481.66 o 
 -10   2  12     1270.02     1314.74    226.05 o 
  -8   2  12     2742.36     2514.86    525.36 o 
  -6   2  12     2244.36     2054.00    220.01 o 
  -4   2  12     3793.17     3787.32    346.24 o 
  -2   2  12     5052.37     5178.95    440.36 o 
   0   2  12      539.33      505.07    128.22 o 
   2   2  12     5424.21     5985.12    288.13 o 
   4   2  12     4671.18     3463.33    401.46 o 
   6   2  12     3067.42     2961.98    372.65 o 
 -13   3  12      174.97      174.45    180.75 o 
 -11   3  12      351.48      357.39    196.15 o 
  -9   3  12     1200.90      822.65    213.55 o 
  -7   3  12      221.94      267.18    155.30 o 
  -5   3  12     1419.34     1741.29    206.99 o 
  -3   3  12     3767.59     4151.96    266.76 o 
  -1   3  12     7383.26     7413.10    334.23 o 
   1   3  12      645.92      611.85    114.78 o 
   3   3  12     3704.20     3575.70    410.11 o 
   5   3  12     4342.82     4051.12    443.72 o 
   7   3  12     1475.03     1156.36    280.45 o 
 -14   4  12      551.60      830.78    388.02 o 
 -12   4  12      272.73      282.70    196.83 o 
 -10   4  12     1274.23     1061.75    218.98 o 
  -8   4  12     2055.30     1928.77    340.47 o 
  -6   4  12     2251.75     1890.22    225.46 o 
  -4   4  12     1985.64     2044.40    211.13 o 
  -2   4  12       22.07       60.33    120.05 o 
   0   4  12       76.09       92.20    187.28 o 
   2   4  12      141.28       77.80    176.72 o 
   4   4  12      405.84      456.21    230.50 o 
   6   4  12       26.04       -5.76    203.61 o 
   8   4  12      237.67      516.71    245.87 o 
 -13   5  12       53.03      110.94    177.90 o 
 -11   5  12       63.17       -6.06    144.72 o 
  -9   5  12      630.95      465.58    184.12 o 
  -7   5  12      150.91      157.29    226.18 o 
  -5   5  12      236.59      269.67    143.30 o 
  -3   5  12      382.80      200.22    137.50 o 
  -1   5  12      535.87      462.93    237.23 o 
   1   5  12     1900.88     1700.93    301.58 o 
   3   5  12       65.56      -13.45    148.87 o 
   5   5  12      219.53      354.40    234.35 o 
   7   5  12      120.07      -72.03    188.25 o 
   9   5  12       97.32      135.42    171.92 o 
 -12   6  12       56.41        8.26    197.18 o 
 -10   6  12       32.58      159.99    170.93 o 
  -8   6  12      206.91       30.31    163.60 o 
  -6   6  12      672.44      621.40    182.70 o 
  -4   6  12       32.83       -0.42    108.64 o 
  -2   6  12     1778.05     1880.53    338.07 o 
   0   6  12      192.51      194.01    174.80 o 
   2   6  12      783.78      584.91    263.16 o 
   4   6  12      625.83      558.01    221.86 o 
   6   6  12      490.20      428.35    249.71 o 
   8   6  12      274.48      209.37    183.44 o 
  10   6  12      398.02      397.62    273.72 o 
 -13   7  12      281.71      219.73    246.80 o 
 -11   7  12      731.35      758.24    228.42 o 
  -9   7  12     4277.80     3967.55    788.52 o 
  -7   7  12      905.50      825.91    200.90 o 
  -5   7  12     2271.21     2413.39    281.41 o 
  -3   7  12     7634.79     5878.83    543.61 o 
  -1   7  12     1017.92      875.92    297.73 o 
   1   7  12     1766.44     1539.58    313.10 o 
   3   7  12      554.91      379.37    251.63 o 
   5   7  12     1157.70     1053.60    326.55 o 
   7   7  12      951.15      871.11    301.58 o 
   9   7  12      701.45      270.84    218.98 o 
 -12   8  12      590.97      566.03    211.11 o 
 -10   8  12      734.28      773.10    220.27 o 
  -8   8  12      695.05      668.29    224.35 o 
  -6   8  12      846.14      555.43    165.19 o 
  -4   8  12     1638.79     1263.93    323.67 o 
  -2   8  12      805.09      930.66    268.92 o 
   0   8  12     1428.32      722.25    249.71 o 
   2   8  12      904.08      512.87    222.82 o 
   4   8  12      914.09      829.82    308.30 o 
   6   8  12     1220.30      889.36    282.37 o 
   8   8  12      934.43      557.05    248.75 o 
 -11   9  12      581.12      470.14    204.88 o 
  -9   9  12     2260.67     1860.50    289.38 o 
  -7   9  12     1554.52     1712.59    259.57 o 
  -5   9  12      482.24      819.25    331.35 o 
  -3   9  12     9321.69    10625.30    810.61 o 
  -1   9  12     4431.52     4124.11    510.95 o 
   1   9  12     1239.86      986.37    256.44 o 
   3   9  12     3343.39     2519.22    422.59 o 
   5   9  12     1795.96     1499.24    355.36 o 
   7   9  12     2093.49     1716.30    402.42 o 
   9   9  12     1303.88      664.62    280.45 o 
 -10  10  12     1001.00     1051.46    263.16 o 
  -8  10  12     1100.50     1340.80    273.48 o 
  -6  10  12     1849.07     2054.37    425.47 o 
  -4  10  12     4337.29     4376.70    547.45 o 
  -2  10  12     1282.13     1632.74    386.10 o 
   0  10  12     2067.98     1704.77    373.61 o 
   2  10  12     5545.99     5625.27    619.48 o 
   4  10  12     3276.03     2846.73    471.57 o 
   6  10  12     1682.17     1171.73    344.80 o 
   8  10  12      673.82      829.82    342.88 o 
 -11  11  12      305.10      227.50    191.81 o 
  -9  11  12     1114.27      986.55    246.66 o 
  -7  11  12     1669.45     2241.66    463.89 o 
  -5  11  12      675.96      809.65    313.10 o 
  -3  11  12     2591.57     1716.30    388.98 o 
  -1  11  12     3362.18     2626.79    465.81 o 
   1  11  12     1216.59     1183.26    297.73 o 
   3  11  12     3360.03     4041.51    571.46 o 
   5  11  12     2427.41     1407.04    355.36 o 
   7  11  12     1484.95     1272.58    388.98 o 
 -10  12  12      726.83      588.17    237.48 o 
  -8  12  12     1003.56      566.66    303.50 o 
  -6  12  12     1337.46     1781.61    440.84 o 
  -4  12  12     3453.37     3054.18    537.84 o 
  -2  12  12      921.84      669.42    271.80 o 
   0  12  12     1780.96     1729.74    379.37 o 
   2  12  12     3261.80     2348.26    411.07 o 
   4  12  12     1449.69     1094.90    340.95 o 
   6  12  12      615.47      439.88    271.80 o 
  -9  13  12      209.64      -24.97    237.23 o 
  -7  13  12      107.13       -5.76    297.73 o 
  -5  13  12      425.91       50.90    267.00 o 
  -3  13  12      688.54      284.29    324.63 o 
  -1  13  12     1141.06      658.86    337.11 o 
   1  13  12      596.70      239.15    205.53 o 
   3  13  12      740.17      768.35    315.98 o 
   5  13  12      737.00      485.98    301.58 o 
  -8  14  12       61.73      136.38    259.32 o 
  -6  14  12      906.97     1649.07    461.97 o 
  -4  14  12      586.23       49.94    208.41 o 
  -2  14  12      174.19     -161.35    179.60 o 
   0  14  12      548.57      224.74    232.43 o 
   2  14  12      494.77      819.25    342.88 o 
   4  14  12      228.86      336.15    267.96 o 
  -5  15  12       64.79     -233.39    354.40 o 
  -3  15  12        1.39      -56.67    233.39 o 
  -1  15  12       59.90       70.11    307.34 o 
   1  15  12       52.10       22.09    204.57 o 
   3  15  12       53.58       38.42    222.82 o 
  -4  16  12      178.02      398.58    338.07 o 
  -2  16  12      184.37      178.64    260.28 o 
   0  16  12      147.25      -87.40    215.14 o 
   2  16  12      309.23      142.14    308.30 o 
 -13   1  13       28.69        5.27    185.84 o 
 -11   1  13       71.42       62.08    138.98 o 
  -9   1  13      361.01      365.60    159.71 o 
  -7   1  13      199.79      253.57    145.03 o 
  -5   1  13      694.40      739.09    170.32 o 
  -3   1  13     1778.86     1892.57    226.18 o 
  -1   1  13     2371.36     2525.70    218.92 o 
   1   1  13     1686.32     1983.80    271.80 o 
   3   1  13     1779.03     1709.57    262.20 o 
   5   1  13      324.05      228.58    207.45 o 
 -14   2  13      475.95      475.43    212.71 o 
 -12   2  13      562.17      568.91    244.36 o 
 -10   2  13      597.73      647.59    180.46 o 
  -8   2  13     2624.48     2209.15    253.52 o 
  -6   2  13     2477.29     2513.88    252.11 o 
  -4   2  13     6100.76     6571.19    698.24 o 
  -2   2  13     2553.82     2540.27    558.01 o 
   0   2  13     3872.99     4154.88    254.05 o 
   2   2  13     4661.34     4627.38    426.43 o 
   4   2  13     3060.75     3673.67    419.71 o 
   6   2  13     2041.60     2253.18    361.12 o 
 -13   3  13      197.72      279.54    235.76 o 
 -11   3  13      606.34      944.92    240.92 o 
  -9   3  13     2062.87     1663.66    424.03 o 
  -7   3  13     1519.90     1729.13    288.61 o 
  -5   3  13     3648.50     4129.84    305.49 o 
  -3   3  13     6317.40     6687.02    339.66 o 
  -1   3  13     5256.62     6000.07    302.44 o 
   1   3  13     4742.35     5392.84    482.14 o 
   3   3  13     5164.01     5623.35    498.47 o 
   5   3  13     2972.91     2419.34    352.48 o 
   7   3  13     3045.19     2783.34    403.38 o 
 -12   4  13      638.19      708.39    328.95 o 
 -10   4  13     1727.75     2399.34    312.89 o 
  -8   4  13     5018.51     5727.18    407.80 o 
  -6   4  13     5301.40     5842.68    762.11 o 
  -4   4  13     6893.88     7162.24    364.29 o 
  -2   4  13     6344.67     6823.38    906.65 o 
   0   4  13     5744.50     6511.75    555.13 o 
   2   4  13     5322.87     5119.12    465.81 o 
   4   4  13     9358.91     7192.70    597.39 o 
   6   4  13     3899.20     4588.96    504.23 o 
   8   4  13     2206.47     2664.25    410.11 o 
 -13   5  13      527.59      722.29    215.23 o 
 -11   5  13     1218.00     1347.86    248.90 o 
  -9   5  13     3091.33     3594.52    653.10 o 
  -7   5  13     3279.59     4195.52    381.29 o 
  -5   5  13     3194.64     3446.58    285.88 o 
  -3   5  13     6533.28     6611.18    873.04 o 
  -1   5  13     4983.25     5448.55    525.36 o 
   1   5  13     3500.32     3911.85    445.64 o 
   3   5  13     6208.59     7294.51    621.40 o 
   5   5  13     3700.37     4029.99    490.78 o 
   7   5  13     2769.14     2062.05    382.25 o 
   9   5  13     2025.24     2005.39    387.06 o 
 -12   6  13      492.73      368.94    278.05 o 
 -10   6  13     1362.81     1695.28    287.85 o 
  -8   6  13     3447.28     4082.60    365.52 o 
  -6   6  13     1707.65     1932.56    250.93 o 
  -4   6  13     3173.64     3503.34    300.69 o 
  -2   6  13     4162.92     5188.27    554.17 o 
   0   6  13     3422.74     3093.56    418.75 o 
   2   6  13     4128.94     4206.71    471.57 o 
   4   6  13     3952.68     4370.94    526.32 o 
   6   6  13     1700.45      743.38    260.28 o 
   8   6  13     2160.88     2085.11    406.26 o 
  10   6  13      985.58      799.08    318.86 o 
 -11   7  13      727.48      603.51    216.71 o 
  -9   7  13     2078.83     2215.35    290.07 o 
  -7   7  13      960.00     1059.20    307.82 o 
  -5   7  13     1434.31     1724.75    300.62 o 
  -3   7  13     1952.09     1312.92    315.98 o 
  -1   7  13     2795.74     2565.32    389.94 o 
   1   7  13     3064.79     2369.39    364.01 o 
   3   7  13      889.88      664.62    289.09 o 
   5   7  13      730.56      832.70    305.42 o 
   7   7  13      950.84      859.59    315.02 o 
   9   7  13      799.31      731.85    269.88 o 
 -12   8  13      154.60      237.21    184.36 o 
 -10   8  13      474.15      495.65    204.37 o 
  -8   8  13      551.24      574.28    208.82 o 
  -6   8  13      494.47      396.38    176.49 o 
  -4   8  13     1581.14     1142.92    324.63 o 
  -2   8  13     2204.49     1575.11    374.57 o 
   0   8  13     2213.33     1869.01    353.44 o 
   2   8  13      812.87      278.53    238.19 o 
   4   8  13      683.12      392.82    277.57 o 
   6   8  13      692.48      732.81    270.84 o 
   8   8  13      761.57      438.92    242.03 o 
 -11   9  13       18.91      -25.59    175.40 o 
  -9   9  13      223.18      250.20    203.61 o 
  -7   9  13        5.98        6.65    143.63 o 
  -5   9  13      399.27      238.19    226.66 o 
  -3   9  13     1090.28     1191.90    363.04 o 
  -1   9  13      172.10      232.43    268.92 o 
   1   9  13      647.40      227.62    192.09 o 
   3   9  13       19.20     -206.49    229.54 o 
   5   9  13      695.86      639.65    310.22 o 
   7   9  13      340.68      422.59    255.48 o 
   9   9  13      220.39       30.73    194.97 o 
 -10  10  13      103.33      158.09    230.03 o 
  -8  10  13      116.54     -127.74    256.44 o 
  -6  10  13       59.62      -27.85    260.28 o 
  -4  10  13       35.94     -186.32    259.32 o 
  -2  10  13      586.28      144.07    206.49 o 
   0  10  13       51.36     -278.53    215.14 o 
   2  10  13      225.75       40.34    183.44 o 
   4  10  13      411.72      951.79    371.69 o 
   6  10  13       28.94      152.71    280.45 o 
   8  10  13       83.49       85.48    208.41 o 
  -9  11  13      141.06      190.17    252.59 o 
  -7  11  13      478.28      655.98    339.03 o 
  -5  11  13       80.48       32.65    226.66 o 
  -3  11  13      530.21      438.92    261.24 o 
  -1  11  13      470.57      298.70    242.03 o 
   1  11  13      203.85      151.75    192.09 o 
   3  11  13      253.54      418.75    320.79 o 
   5  11  13      389.27      278.53    254.52 o 
   7  11  13      551.51       43.22    222.82 o 
  -8  12  13      254.74      168.08    245.87 o 
  -6  12  13      972.61      953.71    321.75 o 
  -4  12  13     1434.94     1635.62    436.04 o 
  -2  12  13     1004.60      630.05    291.97 o 
   0  12  13      675.28      805.81    344.80 o 
   2  12  13     1165.99      471.57    240.11 o 
   4  12  13      201.72      216.10    228.58 o 
   6  12  13      324.73      -14.41    305.42 o 
  -7  13  13      351.51      294.85    258.36 o 
  -5  13  13       63.99     -156.55    323.67 o 
  -3  13  13     1721.80     2047.65    487.90 o 
  -1  13  13     1151.05      726.09    309.26 o 
   1  13  13      546.25      413.95    249.71 o 
   3  13  13      883.48      874.00    315.98 o 
   5  13  13      897.71      230.50    261.24 o 
  -6  14  13     1489.94     1224.56    358.24 o 
  -4  14  13      939.01     1239.92    377.45 o 
  -2  14  13     1870.52     1975.62    469.65 o 
   0  14  13     1581.26     1542.46    436.04 o 
   2  14  13     1472.98      988.29    308.30 o 
   4  14  13      748.08      447.56    293.89 o 
  -5  15  13      188.85      -62.43    373.61 o 
  -3  15  13      927.94      965.24    413.95 o 
  -1  15  13      931.97      660.78    379.37 o 
   1  15  13      695.10      570.50    337.11 o 
   3  15  13     1051.09      599.31    302.54 o 
 -12   0  14     1287.97     1324.44    382.25 o 
 -10   0  14     2128.82     2162.90    396.66 o 
  -8   0  14      724.93      964.28    284.29 o 
  -6   0  14     3133.56     3476.78    429.31 o 
  -4   0  14     6399.88     6803.72    528.24 o 
  -2   0  14     6601.90     7530.78    523.44 o 
   0   0  14     3331.24     3991.57    392.82 o 
   2   0  14     6664.10     7632.58    506.15 o 
 -13   1  14      670.16      680.78    236.72 o 
 -11   1  14     1440.72     1528.69    497.51 o 
  -9   1  14     1201.19     1009.32    196.24 o 
  -7   1  14     2187.40     2083.23    238.41 o 
  -5   1  14     4475.63     5212.92    344.91 o 
  -3   1  14     4807.69     5152.33    380.33 o 
  -1   1  14     3834.40     3988.60    273.06 o 
   1   1  14     2534.65     2772.98    505.19 o 
   3   1  14     7607.62     8215.57    551.29 o 
 -12   2  14      462.29      491.17    238.89 o 
 -10   2  14      946.56      674.10    197.70 o 
  -8   2  14     1793.77     1685.97    242.71 o 
  -6   2  14      783.79      758.28    179.19 o 
  -4   2  14     1764.74     1900.03    278.05 o 
  -2   2  14     4021.21     4230.58    478.78 o 
   0   2  14     1986.84     2435.21    213.38 o 
   2   2  14     4782.72     4548.62    452.37 o 
   4   2  14     6402.70     7467.39    569.54 o 
 -13   3  14      348.85      195.45    237.06 o 
 -11   3  14      717.39      584.06    234.83 o 
  -9   3  14     1148.22     1089.11    230.50 o 
  -7   3  14     1771.52     1780.45    232.12 o 
  -5   3  14     3286.32     3645.69    558.49 o 
  -3   3  14     1944.03     2219.90    364.01 o 
  -1   3  14     1750.23     1421.19    808.69 o 
   1   3  14      947.61      914.33    267.96 o 
   3   3  14     1563.77     1226.48    275.64 o 
   5   3  14       23.26       93.16    203.61 o 
 -12   4  14       82.68      152.12    211.88 o 
 -10   4  14      349.44      371.14    172.95 o 
  -8   4  14      586.98      546.47    190.85 o 
  -6   4  14      355.04       77.90    130.83 o 
  -4   4  14      343.35      183.09    132.62 o 
  -2   4  14     1399.16     1225.52    327.51 o 
   0   4  14      399.71      212.26    213.22 o 
   2   4  14      265.59      179.60    194.97 o 
   4   4  14      649.04      837.50    289.09 o 
   6   4  14       36.61      141.18    217.06 o 
 -13   5  14       27.48       58.00    168.46 o 
 -11   5  14       87.17      126.74    173.98 o 
  -9   5  14       29.97      -46.32    128.66 o 
  -7   5  14       45.15       39.15    141.52 o 
  -5   5  14      985.60      971.21    179.71 o 
  -3   5  14       25.44       25.93    251.63 o 
  -1   5  14       64.36        4.80    218.98 o 
   1   5  14      214.62      131.58    217.06 o 
   3   5  14      284.28      403.38    230.50 o 
   5   5  14      520.32      291.97    250.67 o 
   7   5  14      220.70      125.82    181.52 o 
 -12   6  14       22.41      -71.45    200.68 o 
 -10   6  14      329.04      268.08    180.86 o 
  -8   6  14      274.08      449.76    175.81 o 
  -6   6  14       20.88      -43.58    150.27 o 
  -4   6  14     3680.69     4252.81    532.08 o 
  -2   6  14      509.43      241.07    190.17 o 
   0   6  14      530.35      125.82    182.48 o 
   2   6  14      334.67      242.03    175.76 o 
   4   6  14      170.92      300.62    240.11 o 
   6   6  14      605.67      593.55    290.05 o 
   8   6  14       88.52     -185.36    210.34 o 
 -11   7  14      293.00      217.93    188.41 o 
  -9   7  14      918.58      791.61    215.13 o 
  -7   7  14      566.51      509.10    190.04 o 
  -5   7  14      439.90      210.34    264.12 o 
  -3   7  14     1965.26     2278.15    437.96 o 
  -1   7  14      184.24      182.48    201.69 o 
   1   7  14      843.58      728.97    252.59 o 
   3   7  14      273.89       51.86    168.08 o 
   5   7  14      133.62      163.27    248.75 o 
   7   7  14      291.06      222.82    265.08 o 
   9   7  14      352.93      135.42    272.76 o 
 -10   8  14      790.94      991.04    258.77 o 
  -8   8  14     1160.49     1210.14    355.84 o 
  -6   8  14     1048.66     1485.79    343.84 o 
  -4   8  14     2601.49     2503.85    442.76 o 
  -2   8  14     1001.40      931.62    295.81 o 
   0   8  14     1427.48      836.54    280.45 o 
   2   8  14     3956.97     2327.14    369.77 o 
   4   8  14      573.96      681.91    307.34 o 
   6   8  14      745.53      628.12    260.28 o 
   8   8  14      260.03      349.60    240.11 o 
 -11   9  14      617.92      347.36    189.35 o 
  -9   9  14     1816.49     1563.60    272.29 o 
  -7   9  14     1101.33      883.60    315.98 o 
  -5   9  14     2244.44     2786.22    496.55 o 
  -3   9  14     2129.09     1414.72    332.31 o 
  -1   9  14     1399.84     1183.26    316.94 o 
   1   9  14     3368.53     2763.17    433.16 o 
   3   9  14     3451.33     2407.81    413.95 o 
   5   9  14     1278.86     1384.95    388.98 o 
   7   9  14      941.22      795.24    305.42 o 
 -10  10  14      576.01      330.55    242.03 o 
  -8  10  14     1194.55     1260.09    402.42 o 
  -6  10  14     1521.50      783.72    290.05 o 
  -4  10  14     2540.98     3097.40    541.69 o 
  -2  10  14     1439.01     1111.22    323.67 o 
   0  10  14     1883.77     1145.80    325.59 o 
   2  10  14     4255.64     3548.81    473.49 o 
   4  10  14     2221.94     1742.23    399.54 o 
   6  10  14     1562.47     1165.97    347.68 o 
  -9  11  14      870.04      794.28    376.49 o 
  -7  11  14      919.83      763.55    305.42 o 
  -5  11  14     2119.52     3129.10    557.05 o 
  -3  11  14     2280.46     1625.06    384.17 o 
  -1  11  14     1864.16     2012.11    452.37 o 
   1  11  14     2608.42     1737.43    383.21 o 
   3  11  14     1398.87      849.02    291.97 o 
   5  11  14     1702.72     1318.68    425.47 o 
   7  11  14     1210.69      814.45    381.29 o 
  -8  12  14      246.85      365.93    355.36 o 
  -6  12  14      152.78       39.38    310.22 o 
  -4  12  14      746.66     1082.41    421.63 o 
  -2  12  14      512.52      401.46    323.67 o 
   0  12  14      878.80      622.36    284.29 o 
   2  12  14     1216.60     1027.67    350.56 o 
   4  12  14      625.12      470.61    276.61 o 
   6  12  14      799.82      821.17    336.15 o 
  -7  13  14      335.17      573.38    351.52 o 
  -5  13  14      646.24     1037.27    422.59 o 
  -3  13  14      514.30      596.43    377.45 o 
  -1  13  14      364.97      352.48    319.82 o 
   1  13  14      599.99      654.06    339.03 o 
   3  13  14      580.72      236.27    242.03 o 
   5  13  14      420.84      557.05    366.89 o 
  -6  14  14       19.34       40.34    328.47 o 
  -4  14  14       79.45      159.43    281.41 o 
  -2  14  14       99.89      -97.00    303.50 o 
   0  14  14      177.30      504.23    288.13 o 
   2  14  14      115.87      355.36    244.91 o 
  -3  15  14      100.49       77.80    257.40 o 
  -1  15  14       43.86       21.13    226.66 o 
   1  15  14       36.32      -64.35    212.26 o 
 -13   1  15       24.46       72.42    257.88 o 
 -11   1  15       13.78       -4.51    175.86 o 
  -9   1  15      183.22      193.59    164.69 o 
  -7   1  15      256.62      325.82    158.61 o 
  -5   1  15      531.49      367.93    141.87 o 
  -3   1  15      564.13      375.70    128.06 o 
  -1   1  15     1118.70      894.51    166.94 o 
   1   1  15      397.10      303.50    210.34 o 
 -12   2  15      269.29      314.51    249.23 o 
 -10   2  15     1359.27     1182.45    229.72 o 
  -8   2  15      538.34      358.90    160.87 o 
  -6   2  15      517.46      518.24    169.12 o 
  -4   2  15     1793.89     2121.39    227.04 o 
  -2   2  15     1528.07     1662.76    198.30 o 
   0   2  15     1174.09     1144.84    274.68 o 
   2   2  15     1729.82     1961.21    339.99 o 
 -13   3  15      287.32      225.50    206.45 o 
 -11   3  15      217.52       98.50    170.01 o 
  -9   3  15     2103.69     1764.60    435.08 o 
  -7   3  15     1654.90     1563.70    218.79 o 
  -5   3  15     1176.70     1155.48    199.32 o 
  -3   3  15     3494.51     3222.76    352.96 o 
  -1   3  15     1687.41     1742.23    324.63 o 
   1   3  15     3080.72     3179.04    423.55 o 
   3   3  15     2109.02     1965.05    339.99 o 
   5   3  15     2435.79     1894.94    366.89 o 
 -12   4  15      526.77      860.64    243.76 o 
 -10   4  15     2461.81     2748.17    595.47 o 
  -8   4  15     1574.92     1373.99    252.59 o 
  -6   4  15     3653.93     3898.99    739.54 o 
  -4   4  15     9603.45    10975.64    886.48 o 
  -2   4  15     5747.10     7889.98    667.50 o 
   0   4  15     3515.85     3345.20    427.39 o 
   2   4  15     3820.92     4061.68    485.98 o 
   4   4  15     4448.08     3348.08    412.03 o 
   6   4  15     2059.43     2334.82    416.83 o 
 -11   5  15      450.34      746.23    206.79 o 
  -9   5  15     2531.04     2908.35    717.45 o 
  -7   5  15     2237.22     2609.70    629.09 o 
  -5   5  15     2164.22     2297.18    253.58 o 
  -3   5  15     1778.15     2332.90    428.35 o 
  -1   5  15     4066.83     3425.87    458.13 o 
   1   5  15     4203.74     4808.90    534.00 o 
   3   5  15     2763.54     2806.39    402.42 o 
   5   5  15     1648.32     1598.16    365.93 o 
   7   5  15     1834.34     1312.92    363.04 o 
 -12   6  15      495.82      818.79    235.31 o 
 -10   6  15     1440.84     1271.09    258.05 o 
  -8   6  15     1030.80      847.41    250.67 o 
  -6   6  15      804.05      859.63    357.28 o 
  -4   6  15     7306.00     8548.84    719.37 o 
  -2   6  15     5737.96     6443.56    612.76 o 
   0   6  15     3003.15     3085.88    430.28 o 
   2   6  15     4287.45     4052.08    487.90 o 
   4   6  15     4881.66     5345.78    590.67 o 
   6   6  15     1497.91     1563.59    389.94 o 
   8   6  15     1683.30     2035.16    435.08 o 
 -11   7  15      669.53      699.35    214.27 o 
  -9   7  15     1899.57     2034.44    300.89 o 
  -7   7  15     1524.57     1018.75    207.03 o 
  -5   7  15     1300.33     1420.48    360.16 o 
  -3   7  15     1648.38     2100.47    447.56 o 
  -1   7  15      788.00      992.13    294.85 o 
   1   7  15     1982.56     1666.36    382.25 o 
   3   7  15     2699.65     1811.38    344.80 o 
   5   7  15     1534.86     1226.48    366.89 o 
   7   7  15      996.05      902.81    291.01 o 
 -10   8  15      131.12       54.02    153.44 o 
  -8   8  15      308.04      394.74    320.79 o 
  -6   8  15      502.00      223.78    289.09 o 
  -4   8  15     2934.85     3107.01    487.90 o 
  -2   8  15     1901.79     2221.49    457.17 o 
   0   8  15      391.62      263.16    226.66 o 
   2   8  15     1222.33     1199.58    339.03 o 
   4   8  15      864.87      754.90    279.49 o 
   6   8  15      518.23      187.28    222.82 o 
   8   8  15      757.92      506.15    269.88 o 
  -9   9  15      230.89      197.85    302.54 o 
  -7   9  15        2.82      201.69    318.86 o 
  -5   9  15      279.10      485.02    313.10 o 
  -3   9  15       88.35       82.60    198.81 o 
  -1   9  15      244.67      208.41    223.78 o 
   1   9  15      112.48     -196.89    238.19 o 
   3   9  15      524.01      467.73    285.25 o 
   5   9  15      130.00      149.83    207.45 o 
   7   9  15      139.59     -113.33    192.09 o 
 -10  10  15      211.85      -29.77    224.74 o 
  -8  10  15       86.97      365.93    321.75 o 
  -6  10  15      122.00      165.19    235.31 o 
  -4  10  15       98.47       40.34    304.46 o 
  -2  10  15       52.83      -48.98    282.37 o 
   0  10  15       69.56      126.78    217.06 o 
   2  10  15       38.37       62.43    244.91 o 
   4  10  15       16.72     -112.37    248.75 o 
   6  10  15        0.47     -106.61    187.28 o 
  -9  11  15       69.12      121.98    242.99 o 
  -7  11  15      260.90      -27.85    215.14 o 
  -5  11  15      278.05      447.56    338.07 o 
  -3  11  15      868.28     1067.04    382.25 o 
  -1  11  15      362.27      559.93    270.84 o 
   1  11  15      184.23      165.19    221.86 o 
   3  11  15      334.12      140.22    209.37 o 
   5  11  15       39.85      -62.43    207.45 o 
  -8  12  15      346.77      565.70    387.06 o 
  -6  12  15      251.59      162.31    240.11 o 
  -4  12  15      522.35      945.07    412.03 o 
  -2  12  15     1069.72      687.67    325.59 o 
   0  12  15      438.69      323.67    257.40 o 
   2  12  15      786.72      925.86    344.80 o 
   4  12  15      332.43      485.02    332.31 o 
  -5  13  15      540.28      466.77    315.02 o 
  -3  13  15      704.47      810.61    326.55 o 
  -1  13  15      945.23     1466.58    389.94 o 
   1  13  15      788.41      751.06    371.69 o 
   3  13  15      971.95      957.55    310.22 o 
  -4  14  15      228.98      -43.22    339.99 o 
  -2  14  15      556.02      693.43    336.15 o 
   0  14  15      385.38      324.63    355.36 o 
 -12   0  16      253.85      190.17    221.86 o 
 -10   0  16     1403.17     1812.34    391.86 o 
  -8   0  16      858.96     1459.86    310.22 o 
  -6   0  16      299.10      154.63    216.10 o 
  -4   0  16     1009.36      934.50    270.84 o 
  -2   0  16      892.24      870.15    244.91 o 
   0   0  16     1228.00     1760.48    292.93 o 
 -11   1  16      677.58      314.64    157.49 o 
  -9   1  16     1158.83     1228.13    209.75 o 
  -7   1  16     1021.95     1177.92    259.80 o 
  -5   1  16     2682.58     2556.14    256.29 o 
  -3   1  16     1708.55     1691.69    217.42 o 
  -1   1  16     2475.94     2926.88    531.12 o 
   1   1  16     1904.38     1515.57    313.10 o 
 -12   2  16      341.39      285.90    216.01 o 
 -10   2  16      519.03      579.88    206.18 o 
  -8   2  16      875.46      689.42    177.79 o 
  -6   2  16     1380.26     1401.07    212.23 o 
  -4   2  16     2792.57     2939.57    272.94 o 
  -2   2  16     3305.06     3711.12    442.76 o 
   0   2  16     2768.61     3371.13    426.43 o 
   2   2  16     1392.44     1373.42    308.30 o 
 -11   3  16      301.94      283.55    191.24 o 
  -9   3  16      320.15      268.27    152.01 o 
  -7   3  16     1355.72     1317.46    233.87 o 
  -5   3  16     2602.28     2513.89    364.97 o 
  -3   3  16     2678.69     3414.35    444.68 o 
  -1   3  16     1837.32     1718.22    330.39 o 
   1   3  16     1759.70     1763.36    341.92 o 
   3   3  16     1722.53     2301.20    384.17 o 
 -12   4  16       83.12      111.95    180.91 o 
 -10   4  16      264.20      211.20    170.58 o 
  -8   4  16      368.72      119.58    172.59 o 
  -6   4  16      883.13      813.11    199.77 o 
  -4   4  16      553.75      703.04    243.95 o 
  -2   4  16     1464.42     1806.58    395.70 o 
   0   4  16      778.22      574.34    239.15 o 
   2   4  16      408.88      406.26    256.44 o 
   4   4  16     2036.10     2215.72    366.89 o 
 -11   5  16        3.26       38.98    174.30 o 
  -9   5  16       26.42      -52.41    158.36 o 
  -7   5  16       47.58        6.74    164.76 o 
  -5   5  16       92.67      170.00    258.36 o 
  -3   5  16       93.19      352.48    282.37 o 
  -1   5  16       80.28       19.21    163.27 o 
   1   5  16      151.36      -74.91    218.98 o 
   3   5  16      113.83      236.27    226.66 o 
   5   5  16      408.81      243.95    253.55 o 
 -10   6  16       91.35       61.01    162.90 o 
  -8   6  16        7.95      -91.57    169.97 o 
  -6   6  16       82.40       61.47    253.55 o 
  -4   6  16     1255.52     1367.66    368.81 o 
  -2   6  16      911.51      711.68    270.84 o 
   0   6  16       17.57      -88.36    226.66 o 
   2   6  16      724.18      713.60    307.34 o 
   4   6  16      233.80      182.48    246.83 o 
   6   6  16      176.24      146.95    264.12 o 
 -11   7  16      235.07       79.47    180.86 o 
  -9   7  16      740.61      677.11    211.21 o 
  -7   7  16      680.89      577.22    261.24 o 
  -5   7  16      856.19      467.73    253.55 o 
  -3   7  16      299.56      264.12    244.91 o 
  -1   7  16      499.03      546.49    313.10 o 
   1   7  16     2184.38     2280.07    439.88 o 
   3   7  16      848.89      401.46    256.44 o 
   5   7  16      637.64      271.80    284.29 o 
   7   7  16      520.29      615.64    277.57 o 
 -10   8  16      275.81       75.87    241.07 o 
  -8   8  16      863.73      675.19    346.72 o 
  -6   8  16      947.69      508.07    273.72 o 
  -4   8  16     2911.76     2659.45    462.93 o 
  -2   8  16     1516.12     1185.18    326.55 o 
   0   8  16     1312.06     1239.92    324.63 o 
   2   8  16     2626.85     2459.68    434.12 o 
   4   8  16     1247.31      814.45    327.51 o 
   6   8  16     1156.94     1155.40    387.06 o 
  -9   9  16      876.41      629.09    351.52 o 
  -7   9  16      974.93      949.87    331.35 o 
  -5   9  16     2221.18     1915.11    414.91 o 
  -3   9  16     1749.00     1280.26    358.24 o 
  -1   9  16     1316.91     2194.60    461.97 o 
   1   9  16     2777.69     3093.56    516.71 o 
   3   9  16     1545.75     1393.59    335.19 o 
   5   9  16      696.05      518.64    343.84 o 
  -8  10  16      723.99      421.63    278.53 o 
  -6  10  16      822.62      956.59    374.57 o 
  -4  10  16      944.60     1213.03    417.79 o 
  -2  10  16     1344.39     1196.70    364.01 o 
   0  10  16     1593.85     1623.14    394.74 o 
   2  10  16     1275.77     1001.73    364.01 o 
   4  10  16     1068.97      795.24    292.93 o 
  -7  11  16      374.59      415.87    328.47 o 
  -5  11  16      893.79      329.43    279.49 o 
  -3  11  16     1215.74     1645.23    433.16 o 
  -1  11  16      800.08     1100.66    391.86 o 
   1  11  16     2222.83     2801.59    494.62 o 
   3  11  16      726.27      894.17    334.23 o 
   5  11  16      463.62      744.34    364.97 o 
  -6  12  16      351.55      596.43    350.56 o 
  -4  12  16      404.27      762.59    399.54 o 
  -2  12  16      351.62      203.61    264.12 o 
   0  12  16      712.43      928.74    411.07 o 
   2  12  16      460.97      334.23    332.31 o 
  -5  13  16      215.01      120.05    243.95 o 
  -3  13  16      267.82      353.44    275.64 o 
  -1  13  16      261.83      402.42    361.12 o 
   1  13  16      230.00      134.46    323.67 o 
 -11   1  17       98.09       22.09    179.63 o 
  -9   1  17      196.24      188.19    146.68 o 
  -7   1  17      320.75      223.05    162.44 o 
  -5   1  17      310.74      373.90    169.97 o 
  -3   1  17      161.00       94.84    131.40 o 
  -1   1  17      153.49      411.07    219.94 o 
 -12   2  17      160.98      244.96    181.47 o 
 -10   2  17      322.03      190.22    183.31 o 
  -8   2  17      813.84      852.54    202.38 o 
  -6   2  17      270.69      323.01    148.95 o 
  -4   2  17      345.22      253.47    153.69 o 
  -2   2  17      810.67     1068.00    260.28 o 
   0   2  17      254.92      508.07    263.16 o 
 -11   3  17      722.19     1201.04    283.29 o 
  -9   3  17      972.95      881.51    218.84 o 
  -7   3  17      467.86      395.87    164.49 o 
  -5   3  17     2850.93     3578.75    623.32 o 
  -3   3  17     2781.49     3519.03    464.85 o 
  -1   3  17     1855.91     2033.24    406.26 o 
   1   3  17     2546.55     2407.81    414.91 o 
 -10   4  17     1058.02     1277.41    440.36 o 
  -8   4  17     1034.99     1056.65    237.90 o 
  -6   4  17      631.24      648.15    175.64 o 
  -4   4  17     3662.72     3584.34    481.18 o 
  -2   4  17     2285.57     2685.38    453.33 o 
   0   4  17     2037.93     2862.10    452.37 o 
   2   4  17     2817.57     3041.70    473.49 o 
 -11   5  17      683.61     1151.21    260.64 o 
  -9   5  17     1491.70     1685.49    286.69 o 
  -7   5  17     1084.83      994.05    359.20 o 
  -5   5  17     2489.82     1767.20    378.41 o 
  -3   5  17     2403.23     2283.92    394.74 o 
  -1   5  17     1520.87     1510.76    375.53 o 
   1   5  17     4327.24     5340.02    591.63 o 
   3   5  17     3491.02     4960.65    575.30 o 
 -10   6  17     1043.49     1031.73    544.57 o 
  -8   6  17      910.88      993.09    384.17 o 
  -6   6  17     1324.63     1248.57    380.33 o 
  -4   6  17     3101.50     3828.30    536.88 o 
  -2   6  17     1736.30     2365.55    465.81 o 
   0   6  17     1169.01     1231.28    366.89 o 
   2   6  17     2333.89     1798.90    379.37 o 
   4   6  17     2236.10     1739.35    366.89 o 
  -9   7  17      535.25      381.29    261.24 o 
  -7   7  17      430.79      172.88    290.05 o 
  -5   7  17     1494.43     1195.74    332.31 o 
  -3   7  17     1414.94     1109.30    345.76 o 
  -1   7  17      786.64      762.59    351.52 o 
   1   7  17     1281.70     1292.75    337.11 o 
   5   7  17     1199.55     1060.32    342.88 o 
  -8   8  17      192.52      331.35    252.59 o 
  -6   8  17      375.12      524.40    274.68 o 
  -4   8  17      682.32      576.26    287.17 o 
  -2   8  17      699.20      651.18    327.51 o 
   0   8  17      261.83      347.68    260.28 o 
   2   8  17      165.04      199.77    274.68 o 
   4   8  17      325.29      475.42    283.33 o 
   6   8  17      150.60      257.40    305.42 o 
  -9   9  17       31.43       79.72    311.18 o 
  -7   9  17       35.09      -41.30    284.29 o 
  -5   9  17      107.10       -6.72    197.85 o 
  -3   9  17       90.09      115.25    313.10 o 
  -1   9  17       67.44       -3.84    295.81 o 
   1   9  17      189.19      142.14    296.77 o 
   3   9  17      398.47       26.89    255.48 o 
   5   9  17        8.15     -103.73    261.24 o 
  -8  10  17       27.25     -114.29    290.05 o 
  -6  10  17       22.39        0.96    194.01 o 
  -4  10  17      127.10      247.79    260.28 o 
  -2  10  17      156.77      121.01    312.14 o 
   0  10  17       24.62      188.25    218.02 o 
   2  10  17      124.00       50.90    289.09 o 
   4  10  17       12.56     -255.48    230.50 o 
  -7  11  17      260.57      461.97    357.28 o 
  -5  11  17      190.01      -23.05    204.57 o 
  -3  11  17      179.88      103.73    242.99 o 
  -1  11  17      100.48      220.90    253.55 o 
   1  11  17       99.91       62.43    223.78 o 
   3  11  17      121.61      263.16    307.34 o 
  -4  12  17      382.18      521.52    395.70 o 
  -2  12  17      496.38      989.25    435.08 o 
   0  12  17      380.85      523.44    360.16 o 
   2  12  17      476.29      538.80    350.56 o 
 -10   0  18     1029.45      982.53    338.07 o 
  -8   0  18     1643.61     1796.01    381.29 o 
  -6   0  18     3956.96     4308.51    523.44 o 
  -4   0  18     2149.87     2572.05    392.82 o 
 -11   1  18      635.06      538.79    222.38 o 
  -9   1  18     1098.97     1251.38    233.00 o 
  -7   1  18     1908.22     2341.80    345.28 o 
  -5   1  18     3393.16     3771.19    335.83 o 
  -3   1  18     1416.09     1895.90    351.52 o 
  -1   1  18     1096.37      728.97    256.44 o 
 -10   2  18      762.78      832.26    213.97 o 
  -8   2  18      441.94      578.29    204.45 o 
  -6   2  18     1372.46     1507.93    239.98 o 
  -4   2  18     1139.71     1432.97    348.64 o 
  -2   2  18     1255.23     1843.08    351.52 o 
   0   2  18     2327.51     2877.46    451.40 o 
 -11   3  18      297.38      341.92    250.67 o 
  -9   3  18      198.08      330.51    175.03 o 
  -7   3  18       58.78     -133.42    146.88 o 
  -5   3  18     1742.23     1954.49    409.15 o 
  -3   3  18      529.82      534.96    272.76 o 
  -1   3  18     1189.88     2188.83    416.83 o 
   1   3  18      596.51      860.55    305.42 o 
 -10   4  18       46.29       32.49    168.26 o 
  -8   4  18       96.19      130.76    177.90 o 
  -6   4  18      310.83      377.45    313.10 o 
  -4   4  18      628.49      606.03    301.58 o 
  -2   4  18      225.98      110.45    266.04 o 
   0   4  18      206.23      155.59    241.07 o 
   2   4  18      461.86      543.61    289.09 o 
  -9   5  18       33.95       23.45    170.35 o 
  -7   5  18       18.57      232.43    281.41 o 
  -5   5  18      112.52      408.19    259.32 o 
  -3   5  18       25.82      160.39    256.44 o 
  -1   5  18      202.74      556.09    313.10 o 
   1   5  18      312.66      258.36    218.98 o 
   3   5  18      319.91      274.68    236.27 o 
 -10   6  18       20.20      -87.40    202.65 o 
  -8   6  18       48.40      -23.05    197.85 o 
  -6   6  18      260.41      180.56    223.78 o 
  -4   6  18       95.83      -65.31    250.67 o 
  -2   6  18      159.68      -75.87    197.85 o 
   0   6  18      178.59      189.21    280.45 o 
   2   6  18      386.51      676.15    332.31 o 
   4   6  18      534.15      243.95    270.84 o 
  -9   7  18      112.34      268.92    327.51 o 
  -7   7  18      237.93       46.10    207.45 o 
  -5   7  18      504.87      358.24    252.59 o 
  -3   7  18      940.90      526.32    339.99 o 
  -1   7  18      259.99      119.09    208.41 o 
   1   7  18     1018.88     1028.63    359.20 o 
   3   7  18      837.65      821.17    354.40 o 
   5   7  18      333.74       18.25    249.71 o 
  -8   8  18      327.86      332.31    332.31 o 
  -6   8  18      654.77      421.63    330.39 o 
  -4   8  18      974.19     1096.82    378.41 o 
  -2   8  18     1105.89     1342.69    374.57 o 
   0   8  18     1523.86     1053.60    341.92 o 
   2   8  18     1236.73     1262.97    398.58 o 
   4   8  18      719.23      421.63    244.91 o 
  -7   9  18      427.77      707.84    299.66 o 
  -5   9  18      585.42      648.29    272.76 o 
  -3   9  18     1406.30     1165.01    379.37 o 
  -1   9  18     1333.69     1555.91    405.30 o 
   1   9  18     1180.57     1120.83    399.54 o 
   3   9  18     1135.96      757.78    300.62 o 
  -6  10  18      498.31      751.06    317.90 o 
  -4  10  18      780.06      452.37    277.57 o 
  -2  10  18      638.83      803.88    322.71 o 
   0  10  18      739.55     1058.40    395.70 o 
   2  10  18     1168.99     1241.84    375.53 o 
  -5  11  18      712.88      728.01    322.71 o 
  -3  11  18      888.23     1272.58    451.40 o 
  -1  11  18      754.15      738.57    341.92 o 
   1  11  18      535.39      576.26    307.34 o 
  -9   1  19       67.28       30.09    189.21 o 
  -7   1  19      257.57      402.28    238.67 o 
  -5   1  19     1694.77     1577.67    298.70 o 
  -3   1  19      213.07      475.42    260.28 o 
 -10   2  19      257.00      111.28    156.96 o 
  -8   2  19      602.02      758.61    220.28 o 
  -6   2  19      689.41     1109.30    344.80 o 
  -4   2  19      544.30      458.13    286.21 o 
  -2   2  19      789.36     1078.57    287.17 o 
  -9   3  19      682.22      891.88    244.17 o 
  -7   3  19      231.80      177.68    219.94 o 
  -5   3  19     1772.86     1249.53    336.15 o 
  -3   3  19      980.88     1160.21    312.14 o 
  -1   3  19      652.73      846.14    330.39 o 
  -8   4  19     1093.04      886.48    325.59 o 
  -6   4  19      820.34     1375.34    409.15 o 
  -4   4  19      663.46      352.48    318.86 o 
  -2   4  19     1607.55     1836.35    370.73 o 
   0   4  19     1339.32     1382.07    387.06 o 
  -9   5  19      537.15     1086.25    381.29 o 
  -7   5  19      325.83      207.45    227.62 o 
  -5   5  19     1767.74     1622.18    374.57 o 
  -3   5  19     2170.51     2734.36    478.30 o 
  -1   5  19      848.26      984.45    377.45 o 
   1   5  19     1709.61     1456.98    406.26 o 
  -8   6  19      504.79      754.90    363.04 o 
  -6   6  19      965.29      994.05    328.47 o 
  -4   6  19     1193.13     1082.41    332.31 o 
  -2   6  19      623.04     1264.89    431.24 o 
   0   6  19     1262.86     1588.56    432.20 o 
   2   6  19      619.48      593.55    260.28 o 
  -7   7  19      282.86       99.89    238.19 o 
  -5   7  19      527.80      528.24    273.72 o 
  -3   7  19      526.88      560.89    289.09 o 
  -1   7  19      401.24      326.55    246.83 o 
   1   7  19      895.02     1044.95    368.81 o 
   3   7  19     2314.40     2449.11    493.66 o 
  -6   8  19      191.22      135.42    318.86 o 
  -4   8  19      286.96      333.27    322.71 o 
  -2   8  19      103.70      234.35    338.07 o 
   0   8  19      550.82      267.00    267.00 o 
   2   8  19      148.00      157.51    229.54 o 
  -5   9  19      135.96      247.79    243.95 o 
  -3   9  19      149.99      361.12    359.20 o 
  -1   9  19       64.28       31.69    222.82 o 
   1   9  19      100.34      106.61    316.94 o 
  -4  10  19        6.06       28.81    247.79 o 
  -2  10  19       11.18       77.80    314.06 o 
   0  10  19       10.47       67.23    320.79 o 
  -8   0  20      500.28      352.48    270.84 o 
  -6   0  20     1451.65     2079.34    415.87 o 
  -9   1  20      631.51      832.46    232.16 o 
  -7   1  20      402.49      627.07    212.21 o 
  -5   1  20     1946.15     2771.82    449.48 o 
  -8   2  20      794.00     1091.15    236.29 o 
  -6   2  20      618.14      437.00    241.07 o 
  -4   2  20      750.13      737.61    318.86 o 
  -9   3  20      144.98      442.76    313.10 o 
  -7   3  20       10.26     -269.88    256.44 o 
  -5   3  20      584.11      331.35    242.99 o 
  -3   3  20      214.36      595.47    313.10 o 
  -8   4  20      114.18       37.46    291.01 o 
  -6   4  20       19.71       21.13    180.56 o 
  -4   4  20      135.13      -50.90    267.96 o 
  -2   4  20      277.06      260.28    284.29 o 
  -7   5  20      285.86      414.91    334.23 o 
  -5   5  20       70.72        9.60    192.09 o 
  -3   5  20        0.61       95.08    262.20 o 
  -1   5  20       20.64      123.90    314.06 o 
  -6   6  20       53.34      130.62    292.93 o 
  -4   6  20       81.30       -9.60    194.97 o 
  -2   6  20      140.58      369.77    331.35 o 
   0   6  20      250.98      608.92    343.84 o 
  -7   7  20      135.38      588.75    355.36 o 
  -5   7  20      178.47      339.03    264.12 o 
  -3   7  20      819.87     1081.45    384.17 o 
  -1   7  20      552.80      857.67    327.51 o 
   1   7  20      622.11      828.86    383.21 o 
  -4   8  20      288.34      271.80    244.91 o 
  -2   8  20      503.88      640.61    393.78 o 
   0   8  20      465.89      313.10    276.61 o 
  -3   9  20      778.80      808.69    333.27 o 
  -1   9  20      465.10      885.52    379.37 o 
  -7   1  21      128.88      314.06    295.81 o 
  -6   2  21      466.71      696.32    341.92 o 
  -4   2  21      777.95      832.70    325.59 o 
  -7   3  21      851.61      937.39    381.29 o 
  -5   3  21      784.55      806.77    297.73 o 
  -3   3  21      649.56      887.44    355.36 o 
  -6   4  21      592.23      668.46    293.89 o 
  -4   4  21      795.99      969.08    372.65 o 
  -2   4  21      389.46      933.54    356.32 o 
  -5   5  21      578.62      539.76    281.41 o 
  -3   5  21      439.67      618.52    337.11 o 
  -1   5  21     1082.30     1704.77    443.72 o 
  -2   6  21      478.15      302.54    240.11 o 
   0   6  21      630.85      959.47    391.86 o 
  -3   7  21      118.07      171.92    240.11 o 
  -1   7  21      352.57      757.78    402.42 o 
  -6   2  22      949.41     1286.02    393.78 o 
  -5   3  22      282.53      362.08    310.22 o 
  -4   4  22       11.08      -40.34    282.37 o 
  -3   5  22       24.33     -200.73    281.41 o 
                                                 
